# Supplementary material for: Distinguishing Parkinson’s Disease with GLCM Features from the Hankelization of EEG Signals
Source: Diagnostics (Basel). 2023 May 17;13(10):1769. doi: 10.3390/diagnostics13101769 (PMC10216898; doi:10.3390/diagnostics13101769)
Supplement: Supplementary file 1 [file diagnostics-13-01769-s001.zip]

Archive with 2 entries (2 files):
- performance.xlsx
- supplementary.pdf
