# Supplementary material for: Distinguishing Parkinson’s Disease with GLCM Features from the Hankelization of EEG Signals
Source: Diagnostics (Basel). 2023 May 17;13(10):1769. doi: 10.3390/diagnostics13101769 (PMC10216898; doi:10.3390/diagnostics13101769)
Supplement: Supplementary file 1 [file diagnostics-13-01769-s001.zip › performance.xlsx]

## Sheet: All Parameters
DataSet	Net_Type	FeatureSize	FoldNum	AUC	maxAUC	minAUC	ACC	maxACC	minACC	SENS	maxSENS	minSENS	SPEC	maxSPEC	minSPEC	PPV	maxPPV	minPPV	NPV	maxNPV	minNPV
iowafeatures2.mat	ff	100	5	0.828571	0.872449	0.765306	0.735714	0.785714	0.714286	0.771429	0.857143	0.714286	0.7	0.714286	0.642857	0.719881	0.75	0.6875	0.756227	0.833333	0.714286
iowafeatures2.mat	ff	250	5	0.865561	0.943878	0.744898	0.771429	0.892857	0.642857	0.771429	0.928571	0.571429	0.771429	1	0.642857	0.778158	1	0.666667	0.779231	0.9	0.625
iowafeatures2.mat	ff	500	5	0.87551	0.923469	0.765306	0.821429	0.892857	0.75	0.778571	0.857143	0.714286	0.864286	1	0.714286	0.857899	1	0.733333	0.796503	0.857143	0.764706
iowafeatures2.mat	ff	1000	5	0.860204	0.903061	0.770408	0.771429	0.857143	0.678571	0.735714	0.857143	0.642857	0.807143	0.928571	0.714286	0.797582	0.9	0.692308	0.755873	0.857143	0.666667
iowafeatures2.mat	ff	2500	5	0.854337	0.908163	0.770408	0.760714	0.821429	0.678571	0.735714	0.857143	0.642857	0.785714	0.857143	0.714286	0.777569	0.846154	0.692308	0.751756	0.833333	0.666667
iowafeatures2.mat	ff	5000	5	0.831888	0.913265	0.772959	0.771429	0.785714	0.714286	0.757143	0.857143	0.642857	0.785714	0.857143	0.714286	0.781227	0.833333	0.75	0.767798	0.833333	0.6875
iowafeatures2.mat	ff	100	10	0.843367	0.892857	0.75	0.732143	0.785714	0.678571	0.75	0.857143	0.642857	0.714286	0.785714	0.571429	0.726221	0.785714	0.647059	0.742672	0.833333	0.666667
iowafeatures2.mat	ff	250	10	0.883673	0.964286	0.831633	0.778571	0.892857	0.678571	0.764286	0.928571	0.571429	0.792857	0.928571	0.642857	0.791369	0.916667	0.666667	0.773741	0.923077	0.666667
iowafeatures2.mat	ff	500	10	0.898469	0.94898	0.852041	0.835714	0.892857	0.785714	0.807143	0.928571	0.714286	0.864286	1	0.785714	0.860188	1	0.785714	0.819496	0.916667	0.75
iowafeatures2.mat	ff	1000	10	0.874745	0.94898	0.82398	0.785714	0.857143	0.714286	0.764286	0.928571	0.642857	0.807143	0.857143	0.714286	0.799107	0.857143	0.714286	0.778274	0.916667	0.6875
iowafeatures2.mat	ff	2500	10	0.877296	0.913265	0.795918	0.825	0.892857	0.785714	0.85	0.928571	0.785714	0.8	0.928571	0.714286	0.813394	0.923077	0.75	0.843473	0.909091	0.785714
iowafeatures2.mat	ff	5000	10	0.801276	0.897959	0.734694	0.75	0.785714	0.714286	0.735714	0.785714	0.642857	0.764286	0.785714	0.714286	0.757399	0.785714	0.714286	0.744899	0.785714	0.6875
iowafeatures2.mat	svm	100	5	0.839286	0.882653	0.785714	0.707143	0.75	0.642857	0.814286	0.857143	0.714286	0.6	0.642857	0.571429	0.670466	0.705882	0.625	0.767261	0.818182	0.666667
iowafeatures2.mat	svm	250	5	0.886224	0.923469	0.826531	0.796429	0.892857	0.75	0.892857	1	0.857143	0.7	0.785714	0.642857	0.748693	0.823529	0.705882	0.868788	1	0.818182
iowafeatures2.mat	svm	500	5	0.89898	0.943878	0.836735	0.814286	0.857143	0.785714	0.907143	0.928571	0.857143	0.721429	0.785714	0.642857	0.766577	0.8125	0.722222	0.887867	0.916667	0.833333
iowafeatures2.mat	svm	1000	5	0.862755	0.892857	0.795918	0.835714	0.857143	0.785714	0.907143	0.928571	0.857143	0.764286	0.785714	0.714286	0.793971	0.8125	0.75	0.892191	0.916667	0.833333
iowafeatures2.mat	svm	2500	5	0.864796	0.897959	0.811224	0.807143	0.821429	0.785714	0.892857	0.928571	0.857143	0.721429	0.785714	0.714286	0.762353	0.8	0.75	0.872494	0.909091	0.833333
iowafeatures2.mat	svm	5000	5	0.832143	0.867347	0.790816	0.796429	0.821429	0.75	0.885714	0.928571	0.785714	0.707143	0.785714	0.642857	0.752026	0.8	0.705882	0.86366	0.909091	0.769231
iowafeatures2.mat	svm	100	10	0.834184	0.862245	0.780612	0.703571	0.75	0.642857	0.807143	0.857143	0.714286	0.6	0.642857	0.571429	0.668627	0.705882	0.625	0.758485	0.818182	0.666667
iowafeatures2.mat	svm	250	10	0.896939	0.928571	0.831633	0.825	0.892857	0.75	0.95	1	0.857143	0.7	0.785714	0.642857	0.759967	0.823529	0.705882	0.936061	1	0.818182
iowafeatures2.mat	svm	500	10	0.914796	0.938776	0.846939	0.814286	0.857143	0.75	0.921429	0.928571	0.857143	0.707143	0.785714	0.642857	0.759886	0.8125	0.705882	0.899697	0.916667	0.818182
iowafeatures2.mat	svm	1000	10	0.87398	0.897959	0.821429	0.857143	0.892857	0.821429	0.942857	1	0.857143	0.771429	0.785714	0.714286	0.805	0.823529	0.764706	0.9331	1	0.846154
iowafeatures2.mat	svm	2500	10	0.869898	0.903061	0.821429	0.825	0.857143	0.785714	0.921429	0.928571	0.857143	0.728571	0.785714	0.714286	0.772794	0.8125	0.75	0.90303	0.916667	0.833333
iowafeatures2.mat	svm	5000	10	0.835204	0.882653	0.80102	0.817857	0.821429	0.785714	0.914286	0.928571	0.857143	0.721429	0.785714	0.714286	0.766765	0.8	0.75	0.895221	0.909091	0.833333
iowafeatures2.mat	knn	100	5	0.714286	0.785714	0.642857	0.714286	0.785714	0.642857	0.914286	1	0.785714	0.514286	0.571429	0.428571	0.652636	0.7	0.611111	0.865992	1	0.7
iowafeatures2.mat	knn	250	5	0.757143	0.857143	0.714286	0.757143	0.857143	0.714286	0.928571	1	0.857143	0.585714	0.714286	0.5	0.692398	0.777778	0.65	0.892778	1	0.8
iowafeatures2.mat	knn	500	5	0.760714	0.821429	0.678571	0.760714	0.821429	0.678571	0.942857	1	0.857143	0.578571	0.642857	0.5	0.691345	0.736842	0.631579	0.914444	1	0.777778
iowafeatures2.mat	knn	1000	5	0.721429	0.821429	0.642857	0.721429	0.821429	0.642857	0.85	0.928571	0.714286	0.592857	0.714286	0.5	0.676846	0.764706	0.611111	0.80053	0.909091	0.666667
iowafeatures2.mat	knn	2500	5	0.735714	0.821429	0.642857	0.735714	0.821429	0.642857	0.85	0.928571	0.714286	0.621429	0.714286	0.571429	0.692196	0.764706	0.625	0.80798	0.909091	0.666667
iowafeatures2.mat	knn	5000	5	0.717857	0.785714	0.642857	0.717857	0.785714	0.642857	0.85	0.928571	0.714286	0.585714	0.642857	0.5	0.672271	0.722222	0.625	0.80053	0.9	0.666667
iowafeatures2.mat	knn	100	10	0.710714	0.785714	0.607143	0.710714	0.785714	0.607143	0.914286	1	0.785714	0.507143	0.571429	0.428571	0.649474	0.7	0.578947	0.858333	1	0.666667
iowafeatures2.mat	knn	250	10	0.753571	0.821429	0.678571	0.753571	0.821429	0.678571	0.928571	1	0.857143	0.578571	0.642857	0.5	0.688012	0.736842	0.631579	0.89	1	0.777778
iowafeatures2.mat	knn	500	10	0.778571	0.821429	0.678571	0.778571	0.821429	0.678571	0.978571	1	0.857143	0.578571	0.642857	0.5	0.699415	0.736842	0.631579	0.967778	1	0.777778
iowafeatures2.mat	knn	1000	10	0.721429	0.75	0.607143	0.721429	0.75	0.607143	0.85	0.928571	0.714286	0.592857	0.642857	0.5	0.676264	0.705882	0.588235	0.799798	0.888889	0.636364
iowafeatures2.mat	knn	2500	10	0.746429	0.785714	0.642857	0.746429	0.785714	0.642857	0.85	0.928571	0.714286	0.642857	0.714286	0.571429	0.70433	0.75	0.625	0.812424	0.9	0.666667
iowafeatures2.mat	knn	5000	10	0.725	0.75	0.642857	0.725	0.75	0.642857	0.85	0.928571	0.714286	0.6	0.642857	0.571429	0.679941	0.705882	0.625	0.802828	0.888889	0.666667
turkuclosedfeatures2.mat	ff	100	5	0.810921	0.878947	0.707895	0.725641	0.794872	0.564103	0.66	0.8	0.55	0.794737	0.947368	0.526316	0.781658	0.928571	0.571429	0.688784	0.789474	0.555556
turkuclosedfeatures2.mat	ff	250	5	0.7625	0.868421	0.644737	0.707692	0.820513	0.615385	0.63	0.75	0.5	0.789474	0.894737	0.684211	0.759418	0.882353	0.647059	0.670851	0.772727	0.583333
turkuclosedfeatures2.mat	ff	500	5	0.735526	0.807895	0.647368	0.658974	0.74359	0.564103	0.645	0.75	0.55	0.673684	0.842105	0.473684	0.683438	0.8	0.571429	0.642654	0.714286	0.555556
turkuclosedfeatures2.mat	ff	1000	5	0.762632	0.844737	0.676316	0.712821	0.794872	0.615385	0.675	0.75	0.55	0.752632	0.894737	0.578947	0.748344	0.875	0.619048	0.686676	0.75	0.608696
turkuclosedfeatures2.mat	ff	2500	5	0.694868	0.881579	0.534211	0.664103	0.794872	0.564103	0.59	0.9	0.3	0.742105	0.947368	0.578947	0.715498	0.923077	0.6	0.640942	0.866667	0.533333
turkuclosedfeatures2.mat	ff	5000	5	0.748421	0.878947	0.542105	0.687179	0.794872	0.538462	0.68	0.85	0.5	0.694737	0.894737	0.368421	0.713489	0.846154	0.555556	0.675442	0.823529	0.52381
turkuclosedfeatures2.mat	ff	100	10	0.813684	0.910526	0.728947	0.738462	0.846154	0.641026	0.65	0.8	0.55	0.831579	0.947368	0.631579	0.806225	0.9375	0.65	0.693619	0.809524	0.625
turkuclosedfeatures2.mat	ff	250	10	0.823158	0.902632	0.726316	0.761538	0.820513	0.641026	0.665	0.7	0.55	0.863158	0.947368	0.736842	0.839791	0.933333	0.6875	0.710208	0.75	0.608696
turkuclosedfeatures2.mat	ff	500	10	0.753553	0.842105	0.677632	0.669231	0.74359	0.615385	0.64	0.75	0.55	0.7	0.842105	0.578947	0.696622	0.785714	0.619048	0.649353	0.714286	0.590909
turkuclosedfeatures2.mat	ff	1000	10	0.7525	0.826316	0.626316	0.671795	0.769231	0.564103	0.64	0.75	0.45	0.705263	0.842105	0.526316	0.69794	0.823529	0.590909	0.652043	0.727273	0.541667
turkuclosedfeatures2.mat	ff	2500	10	0.770921	0.860526	0.690789	0.725641	0.820513	0.666667	0.695	0.8	0.55	0.757895	0.894737	0.578947	0.758652	0.846154	0.652174	0.703303	0.8	0.65
turkuclosedfeatures2.mat	ff	5000	10	0.741579	0.85	0.647368	0.728205	0.846154	0.641026	0.67	0.85	0.45	0.789474	0.947368	0.684211	0.775914	0.9	0.6875	0.699856	0.842105	0.608696
turkuclosedfeatures2.mat	svm	100	5	0.863947	0.926316	0.8	0.776923	0.846154	0.641026	0.75	0.85	0.5	0.805263	0.894737	0.736842	0.800728	0.888889	0.714286	0.759924	0.842105	0.6
turkuclosedfeatures2.mat	svm	250	5	0.873684	0.942105	0.818421	0.771795	0.846154	0.717949	0.695	0.85	0.5	0.852632	0.947368	0.736842	0.83644	0.9375	0.736842	0.730345	0.842105	0.642857
turkuclosedfeatures2.mat	svm	500	5	0.804737	0.857895	0.739474	0.705128	0.74359	0.641026	0.7	0.75	0.5	0.710526	0.894737	0.578947	0.725029	0.833333	0.636364	0.695156	0.736842	0.62963
turkuclosedfeatures2.mat	svm	1000	5	0.808421	0.884211	0.726316	0.746154	0.820513	0.615385	0.715	0.8	0.6	0.778947	0.894737	0.631579	0.775538	0.882353	0.631579	0.723505	0.789474	0.6
turkuclosedfeatures2.mat	svm	2500	5	0.784211	0.902632	0.697368	0.751282	0.846154	0.615385	0.73	0.8	0.6	0.773684	0.894737	0.578947	0.777131	0.888889	0.619048	0.731278	0.809524	0.611111
turkuclosedfeatures2.mat	svm	5000	5	0.753947	0.85	0.655263	0.715385	0.820513	0.564103	0.69	0.8	0.55	0.742105	0.894737	0.473684	0.747299	0.882353	0.565217	0.692249	0.789474	0.5625
turkuclosedfeatures2.mat	svm	100	10	0.882105	0.921053	0.852632	0.794872	0.846154	0.74359	0.765	0.85	0.7	0.826316	0.842105	0.736842	0.822951	0.85	0.75	0.77073	0.842105	0.727273
turkuclosedfeatures2.mat	svm	250	10	0.896579	0.939474	0.85	0.802564	0.846154	0.666667	0.775	0.8	0.7	0.831579	0.894737	0.631579	0.831579	0.888889	0.666667	0.776905	0.809524	0.666667
turkuclosedfeatures2.mat	svm	500	10	0.844211	0.878947	0.797368	0.733333	0.820513	0.666667	0.725	0.8	0.65	0.742105	0.842105	0.631579	0.74947	0.842105	0.666667	0.719548	0.8	0.666667
turkuclosedfeatures2.mat	svm	1000	10	0.84	0.889474	0.773684	0.771795	0.846154	0.666667	0.73	0.85	0.6	0.815789	0.894737	0.684211	0.808627	0.888889	0.7	0.744509	0.842105	0.636364
turkuclosedfeatures2.mat	svm	2500	10	0.821579	0.863158	0.765789	0.789744	0.820513	0.717949	0.785	0.85	0.75	0.794737	0.842105	0.684211	0.80203	0.842105	0.714286	0.778588	0.833333	0.722222
turkuclosedfeatures2.mat	svm	5000	10	0.800789	0.85	0.747368	0.75641	0.820513	0.641026	0.715	0.8	0.65	0.8	0.842105	0.631579	0.791916	0.842105	0.65	0.727204	0.8	0.631579
turkuclosedfeatures2.mat	knn	100	5	0.609868	0.693421	0.564474	0.607692	0.692308	0.564103	0.525	0.65	0.45	0.694737	0.842105	0.578947	0.647988	0.75	0.578947	0.581963	0.666667	0.541667
turkuclosedfeatures2.mat	knn	250	5	0.634605	0.694737	0.565789	0.630769	0.692308	0.564103	0.485	0.6	0.35	0.784211	0.947368	0.631579	0.71343	0.875	0.588235	0.591484	0.652174	0.545455
turkuclosedfeatures2.mat	knn	500	5	0.559737	0.619737	0.489474	0.55641	0.615385	0.487179	0.43	0.5	0.4	0.689474	0.789474	0.578947	0.596493	0.692308	0.5	0.533922	0.583333	0.478261
turkuclosedfeatures2.mat	knn	1000	5	0.575	0.619737	0.515789	0.571795	0.615385	0.512821	0.45	0.55	0.35	0.7	0.789474	0.631579	0.612925	0.692308	0.533333	0.547664	0.590909	0.5
turkuclosedfeatures2.mat	knn	2500	5	0.565132	0.619737	0.515789	0.561538	0.615385	0.512821	0.425	0.5	0.35	0.705263	0.789474	0.631579	0.602949	0.692308	0.533333	0.53839	0.583333	0.5
turkuclosedfeatures2.mat	knn	5000	5	0.528026	0.567105	0.489474	0.525641	0.564103	0.487179	0.435	0.5	0.35	0.621053	0.684211	0.578947	0.546922	0.6	0.5	0.511084	0.545455	0.478261
turkuclosedfeatures2.mat	knn	100	10	0.61	0.644737	0.567105	0.607692	0.641026	0.564103	0.52	0.6	0.45	0.7	0.789474	0.631579	0.646531	0.714286	0.6	0.581587	0.619048	0.541667
turkuclosedfeatures2.mat	knn	250	10	0.6425	0.671053	0.619737	0.638462	0.666667	0.615385	0.485	0.55	0.4	0.8	0.894737	0.736842	0.720984	0.8	0.6875	0.596606	0.625	0.576923
turkuclosedfeatures2.mat	knn	500	10	0.554737	0.592105	0.490789	0.551282	0.589744	0.487179	0.42	0.5	0.35	0.689474	0.736842	0.631579	0.587651	0.625	0.5	0.530567	0.565217	0.48
turkuclosedfeatures2.mat	knn	1000	10	0.5625	0.593421	0.517105	0.558974	0.589744	0.512821	0.425	0.5	0.35	0.7	0.736842	0.684211	0.597995	0.642857	0.538462	0.536714	0.565217	0.5
turkuclosedfeatures2.mat	knn	2500	10	0.555	0.568421	0.542105	0.551282	0.564103	0.538462	0.41	0.45	0.4	0.7	0.736842	0.684211	0.59033	0.615385	0.571429	0.529872	0.541667	0.52
turkuclosedfeatures2.mat	knn	5000	10	0.507237	0.515789	0.489474	0.505128	0.512821	0.487179	0.425	0.45	0.4	0.589474	0.631579	0.578947	0.521373	0.533333	0.5	0.493478	0.5	0.478261
turkuopenfeatures2.mat	ff	100	5	0.674125	0.755	0.6125	0.635	0.725	0.575	0.62	0.75	0.45	0.65	0.8	0.45	0.644805	0.764706	0.56	0.631161	0.736842	0.578947
turkuopenfeatures2.mat	ff	250	5	0.71275	0.78	0.5775	0.695	0.8	0.575	0.685	0.85	0.45	0.705	0.85	0.55	0.700439	0.789474	0.571429	0.699035	0.833333	0.578947
turkuopenfeatures2.mat	ff	500	5	0.745125	0.86125	0.59875	0.72	0.775	0.625	0.78	0.9	0.6	0.66	0.75	0.45	0.698496	0.73913	0.592593	0.756469	0.857143	0.652174
turkuopenfeatures2.mat	ff	1000	5	0.785125	0.8575	0.6975	0.7475	0.85	0.65	0.785	0.95	0.65	0.71	0.85	0.6	0.732189	0.823529	0.636364	0.778082	0.928571	0.666667
turkuopenfeatures2.mat	ff	2500	5	0.746875	0.85	0.6675	0.7225	0.825	0.625	0.75	0.85	0.55	0.695	0.85	0.55	0.712743	0.842105	0.647059	0.739487	0.809524	0.608696
turkuopenfeatures2.mat	ff	5000	5	0.738375	0.82375	0.58625	0.705	0.8	0.6	0.7	0.9	0.55	0.71	0.8	0.6	0.707372	0.764706	0.611111	0.7092	0.875	0.590909
turkuopenfeatures2.mat	ff	100	10	0.68025	0.785	0.605	0.6375	0.7	0.575	0.625	0.7	0.55	0.65	0.7	0.55	0.640873	0.7	0.578947	0.635533	0.7	0.571429
turkuopenfeatures2.mat	ff	250	10	0.76775	0.87125	0.6925	0.745	0.85	0.675	0.75	0.9	0.6	0.74	0.8	0.7	0.740827	0.818182	0.684211	0.754662	0.888889	0.652174
turkuopenfeatures2.mat	ff	500	10	0.811375	0.8575	0.7625	0.7475	0.825	0.7	0.765	0.8	0.7	0.73	0.85	0.65	0.740825	0.842105	0.681818	0.756759	0.809524	0.7
turkuopenfeatures2.mat	ff	1000	10	0.826125	0.90625	0.7025	0.7775	0.875	0.6	0.795	0.95	0.6	0.76	0.9	0.6	0.770006	0.882353	0.6	0.793075	0.941176	0.6
turkuopenfeatures2.mat	ff	2500	10	0.753625	0.835	0.59625	0.7175	0.825	0.625	0.735	0.9	0.65	0.7	0.8	0.55	0.711612	0.809524	0.608696	0.727948	0.875	0.631579
turkuopenfeatures2.mat	ff	5000	10	0.71175	0.8225	0.6325	0.6975	0.775	0.6	0.695	0.85	0.55	0.7	0.8	0.6	0.6982	0.75	0.611111	0.704881	0.823529	0.590909
turkuopenfeatures2.mat	svm	100	5	0.55725	0.5925	0.4975	0.5325	0.575	0.5	0.59	0.7	0.5	0.475	0.55	0.4	0.529518	0.56	0.5	0.537128	0.6	0.5
turkuopenfeatures2.mat	svm	250	5	0.6345	0.6875	0.6075	0.6125	0.675	0.55	0.675	0.8	0.55	0.55	0.7	0.45	0.601869	0.684211	0.541667	0.630098	0.733333	0.5625
turkuopenfeatures2.mat	svm	500	5	0.6825	0.7575	0.5675	0.6475	0.7	0.55	0.805	0.9	0.75	0.49	0.55	0.35	0.612863	0.653846	0.535714	0.716607	0.833333	0.583333
turkuopenfeatures2.mat	svm	1000	5	0.67175	0.74	0.545	0.655	0.75	0.575	0.79	0.85	0.7	0.52	0.65	0.4	0.623455	0.708333	0.555556	0.710288	0.8125	0.615385
turkuopenfeatures2.mat	svm	2500	5	0.61575	0.68	0.5	0.59	0.7	0.475	0.76	0.9	0.6	0.42	0.55	0.35	0.566603	0.653846	0.48	0.644351	0.785714	0.466667
turkuopenfeatures2.mat	svm	5000	5	0.5965	0.6525	0.4875	0.6075	0.65	0.525	0.75	0.85	0.6	0.465	0.55	0.3	0.584442	0.625	0.517241	0.651047	0.727273	0.529412
turkuopenfeatures2.mat	svm	100	10	0.592	0.6525	0.515	0.575	0.625	0.475	0.625	0.7	0.5	0.525	0.6	0.45	0.567767	0.608696	0.47619	0.584577	0.647059	0.473684
turkuopenfeatures2.mat	svm	250	10	0.652	0.68	0.625	0.6225	0.675	0.525	0.69	0.75	0.65	0.555	0.65	0.4	0.609738	0.666667	0.52	0.639773	0.6875	0.533333
turkuopenfeatures2.mat	svm	500	10	0.6805	0.73	0.6425	0.655	0.7	0.575	0.81	0.85	0.75	0.5	0.6	0.4	0.619373	0.666667	0.555556	0.723991	0.785714	0.615385
turkuopenfeatures2.mat	svm	1000	10	0.6785	0.7125	0.6475	0.6325	0.675	0.6	0.77	0.8	0.7	0.495	0.55	0.4	0.604888	0.64	0.571429	0.68256	0.733333	0.625
turkuopenfeatures2.mat	svm	2500	10	0.6225	0.6725	0.5875	0.6	0.65	0.525	0.79	0.85	0.65	0.41	0.45	0.35	0.571646	0.607143	0.52	0.667003	0.75	0.533333
turkuopenfeatures2.mat	svm	5000	10	0.60575	0.67	0.5675	0.6	0.65	0.55	0.775	0.85	0.7	0.425	0.5	0.35	0.574063	0.615385	0.535714	0.655621	0.75	0.583333
turkuopenfeatures2.mat	knn	100	5	0.52	0.575	0.475	0.52	0.575	0.475	0.66	0.7	0.6	0.38	0.45	0.3	0.516013	0.56	0.48	0.526726	0.6	0.466667
turkuopenfeatures2.mat	knn	250	5	0.505	0.55	0.425	0.505	0.55	0.425	0.705	0.75	0.6	0.305	0.4	0.25	0.503733	0.538462	0.444444	0.507992	0.583333	0.384615
turkuopenfeatures2.mat	knn	500	5	0.545	0.6	0.475	0.545	0.6	0.475	0.72	0.8	0.65	0.37	0.45	0.3	0.533717	0.576923	0.481481	0.569143	0.642857	0.461538
turkuopenfeatures2.mat	knn	1000	5	0.57	0.625	0.5	0.57	0.625	0.5	0.775	0.85	0.7	0.365	0.4	0.3	0.549652	0.586207	0.5	0.619266	0.727273	0.5
turkuopenfeatures2.mat	knn	2500	5	0.5875	0.65	0.5	0.5875	0.65	0.5	0.78	0.85	0.7	0.395	0.45	0.3	0.563158	0.607143	0.5	0.64381	0.75	0.5
turkuopenfeatures2.mat	knn	5000	5	0.5325	0.6	0.45	0.5325	0.6	0.45	0.705	0.8	0.6	0.36	0.45	0.3	0.523917	0.571429	0.461538	0.552297	0.666667	0.428571
turkuopenfeatures2.mat	knn	100	10	0.515	0.575	0.475	0.515	0.575	0.475	0.66	0.7	0.65	0.37	0.45	0.3	0.512	0.56	0.481481	0.52	0.6	0.461538
turkuopenfeatures2.mat	knn	250	10	0.505	0.55	0.45	0.505	0.55	0.45	0.72	0.8	0.65	0.29	0.35	0.25	0.503482	0.533333	0.464286	0.50967	0.6	0.416667
turkuopenfeatures2.mat	knn	500	10	0.5675	0.625	0.5	0.5675	0.625	0.5	0.75	0.8	0.65	0.385	0.45	0.3	0.54952	0.592593	0.5	0.606918	0.692308	0.5
turkuopenfeatures2.mat	knn	1000	10	0.575	0.65	0.55	0.575	0.65	0.55	0.79	0.9	0.75	0.36	0.45	0.3	0.552396	0.6	0.533333	0.633473	0.8	0.583333
turkuopenfeatures2.mat	knn	2500	10	0.6075	0.65	0.575	0.6075	0.65	0.575	0.8	0.85	0.75	0.415	0.45	0.35	0.577791	0.607143	0.551724	0.674534	0.75	0.615385
turkuopenfeatures2.mat	knn	5000	10	0.54	0.6	0.5	0.54	0.6	0.5	0.705	0.75	0.65	0.375	0.45	0.3	0.530215	0.576923	0.5	0.559469	0.642857	0.5
unmallfeatures2.mat	ff	100	5	0.93155	0.986283	0.888889	0.851852	0.944444	0.796296	0.781481	0.925926	0.666667	0.922222	0.962963	0.814815	0.910532	0.961538	0.807692	0.810925	0.928571	0.735294
unmallfeatures2.mat	ff	250	5	0.884431	0.930041	0.844307	0.82963	0.87037	0.796296	0.8	0.888889	0.703704	0.859259	0.925926	0.814815	0.852843	0.916667	0.807692	0.813365	0.884615	0.757576
unmallfeatures2.mat	ff	500	5	0.921674	0.946502	0.887517	0.846296	0.87037	0.759259	0.8	0.851852	0.703704	0.892593	0.925926	0.814815	0.88175	0.916667	0.791667	0.818204	0.857143	0.733333
unmallfeatures2.mat	ff	1000	5	0.887723	0.9369	0.813443	0.812963	0.87037	0.759259	0.777778	0.814815	0.703704	0.848148	0.925926	0.703704	0.840488	0.916667	0.733333	0.793688	0.833333	0.733333
unmallfeatures2.mat	ff	2500	5	0.891907	0.928669	0.854595	0.827778	0.87037	0.759259	0.781481	0.851852	0.666667	0.874074	0.925926	0.814815	0.862457	0.916667	0.8	0.801426	0.846154	0.71875
unmallfeatures2.mat	ff	5000	5	0.847805	0.909465	0.733882	0.785185	0.833333	0.685185	0.751852	0.851852	0.518519	0.818519	0.888889	0.740741	0.806502	0.869565	0.75	0.772188	0.846154	0.638889
unmallfeatures2.mat	ff	100	10	0.926475	0.972565	0.887517	0.846296	0.925926	0.759259	0.77037	0.888889	0.62963	0.922222	0.962963	0.888889	0.906796	0.96	0.85	0.804146	0.896552	0.705882
unmallfeatures2.mat	ff	250	10	0.895267	0.932785	0.803841	0.840741	0.87037	0.796296	0.796296	0.814815	0.740741	0.885185	0.925926	0.851852	0.874282	0.916667	0.833333	0.813062	0.833333	0.766667
unmallfeatures2.mat	ff	500	10	0.926955	0.961591	0.875171	0.846296	0.888889	0.814815	0.8	0.851852	0.740741	0.892593	0.925926	0.851852	0.881955	0.92	0.84	0.817892	0.862069	0.774194
unmallfeatures2.mat	ff	1000	10	0.898285	0.941015	0.858711	0.835185	0.888889	0.796296	0.774074	0.814815	0.740741	0.896296	0.962963	0.777778	0.885091	0.956522	0.785714	0.79894	0.83871	0.766667
unmallfeatures2.mat	ff	2500	10	0.899451	0.921811	0.840878	0.840741	0.888889	0.796296	0.781481	0.814815	0.703704	0.9	0.962963	0.851852	0.887606	0.956522	0.833333	0.80542	0.83871	0.757576
unmallfeatures2.mat	ff	5000	10	0.902743	0.942387	0.838134	0.838889	0.888889	0.796296	0.811111	0.925926	0.740741	0.866667	0.925926	0.777778	0.860766	0.92	0.806452	0.823925	0.913043	0.766667
unmallfeatures2.mat	svm	100	5	0.938683	0.965706	0.898491	0.883333	0.944444	0.814815	0.862963	0.962963	0.703704	0.903704	0.925926	0.814815	0.900206	0.928571	0.821429	0.871645	0.961538	0.757576
unmallfeatures2.mat	svm	250	5	0.916735	0.951989	0.890261	0.874074	0.925926	0.833333	0.881481	0.925926	0.851852	0.866667	0.925926	0.777778	0.870016	0.925926	0.8	0.87969	0.925926	0.846154
unmallfeatures2.mat	svm	500	5	0.934842	0.962963	0.914952	0.903704	0.962963	0.87037	0.911111	1	0.851852	0.896296	0.925926	0.814815	0.8983	0.931034	0.833333	0.911309	1	0.857143
unmallfeatures2.mat	svm	1000	5	0.92428	0.954733	0.897119	0.894444	0.944444	0.87037	0.892593	0.962963	0.851852	0.896296	0.925926	0.814815	0.897187	0.928571	0.833333	0.893934	0.961538	0.862069
unmallfeatures2.mat	svm	2500	5	0.911248	0.951989	0.888889	0.874074	0.907407	0.833333	0.866667	0.888889	0.851852	0.881481	0.925926	0.814815	0.881138	0.923077	0.821429	0.868704	0.892857	0.846154
unmallfeatures2.mat	svm	5000	5	0.89808	0.9369	0.868313	0.85	0.888889	0.814815	0.848148	0.888889	0.777778	0.851852	0.888889	0.814815	0.851664	0.888889	0.814815	0.849172	0.888889	0.793103
unmallfeatures2.mat	svm	100	10	0.935117	0.953361	0.910837	0.87963	0.925926	0.833333	0.855556	0.925926	0.740741	0.903704	0.925926	0.851852	0.898995	0.925926	0.851852	0.863661	0.925926	0.78125
unmallfeatures2.mat	svm	250	10	0.920302	0.939643	0.902606	0.896296	0.925926	0.851852	0.903704	0.925926	0.888889	0.888889	0.925926	0.814815	0.891316	0.925926	0.827586	0.902326	0.925926	0.88
unmallfeatures2.mat	svm	500	10	0.937997	0.954733	0.924554	0.918519	0.944444	0.907407	0.918519	0.962963	0.888889	0.918519	0.925926	0.888889	0.918722	0.928571	0.892857	0.918997	0.961538	0.892857
unmallfeatures2.mat	svm	1000	10	0.928395	0.942387	0.910837	0.924074	0.944444	0.907407	0.92963	0.962963	0.888889	0.918519	0.925926	0.888889	0.919641	0.928571	0.892857	0.929557	0.961538	0.892857
unmallfeatures2.mat	svm	2500	10	0.914952	0.938272	0.901235	0.896296	0.925926	0.87037	0.888889	0.925926	0.851852	0.903704	0.925926	0.851852	0.902666	0.925926	0.857143	0.890578	0.925926	0.857143
unmallfeatures2.mat	svm	5000	10	0.904527	0.920439	0.891632	0.868519	0.907407	0.833333	0.859259	0.888889	0.814815	0.877778	0.925926	0.851852	0.875499	0.923077	0.846154	0.862037	0.892857	0.821429
unmallfeatures2.mat	knn	100	5	0.844444	0.87037	0.796296	0.844444	0.87037	0.796296	0.859259	0.888889	0.777778	0.82963	0.851852	0.777778	0.834844	0.857143	0.8	0.856675	0.884615	0.785714
unmallfeatures2.mat	knn	250	5	0.757407	0.796296	0.722222	0.757407	0.796296	0.722222	0.792593	0.814815	0.740741	0.722222	0.777778	0.703704	0.74069	0.785714	0.714286	0.777192	0.807692	0.730769
unmallfeatures2.mat	knn	500	5	0.794444	0.814815	0.759259	0.794444	0.814815	0.759259	0.87037	0.925926	0.814815	0.718519	0.740741	0.703704	0.75565	0.774194	0.733333	0.848167	0.904762	0.791667
unmallfeatures2.mat	knn	1000	5	0.785185	0.814815	0.740741	0.785185	0.814815	0.740741	0.914815	0.962963	0.814815	0.655556	0.703704	0.592593	0.726738	0.75	0.702703	0.889024	0.947368	0.782609
unmallfeatures2.mat	knn	2500	5	0.72963	0.759259	0.685185	0.72963	0.759259	0.685185	0.811111	0.851852	0.703704	0.648148	0.703704	0.592593	0.697453	0.733333	0.666667	0.776216	0.818182	0.692308
unmallfeatures2.mat	knn	5000	5	0.690741	0.722222	0.62963	0.690741	0.722222	0.62963	0.714815	0.777778	0.592593	0.666667	0.703704	0.62963	0.681833	0.714286	0.64	0.701801	0.73913	0.62069
unmallfeatures2.mat	knn	100	10	0.853704	0.87037	0.833333	0.853704	0.87037	0.833333	0.866667	0.888889	0.814815	0.840741	0.851852	0.814815	0.844979	0.857143	0.827586	0.864275	0.884615	0.821429
unmallfeatures2.mat	knn	250	10	0.746296	0.777778	0.722222	0.746296	0.777778	0.722222	0.781481	0.814815	0.740741	0.711111	0.740741	0.703704	0.730107	0.758621	0.714286	0.765167	0.8	0.730769
unmallfeatures2.mat	knn	500	10	0.792593	0.814815	0.759259	0.792593	0.814815	0.759259	0.885185	0.925926	0.851852	0.7	0.703704	0.666667	0.746777	0.757576	0.71875	0.859806	0.904762	0.818182
unmallfeatures2.mat	knn	1000	10	0.787037	0.814815	0.740741	0.787037	0.814815	0.740741	0.92963	0.962963	0.814815	0.644444	0.666667	0.62963	0.723181	0.742857	0.705882	0.905015	0.947368	0.782609
unmallfeatures2.mat	knn	2500	10	0.72037	0.740741	0.685185	0.72037	0.740741	0.685185	0.803704	0.851852	0.703704	0.637037	0.666667	0.62963	0.688703	0.709677	0.677419	0.766313	0.809524	0.692308
unmallfeatures2.mat	knn	5000	10	0.681481	0.703704	0.62963	0.681481	0.703704	0.62963	0.703704	0.740741	0.592593	0.659259	0.703704	0.62963	0.673451	0.703704	0.64	0.691119	0.72	0.62069
unmclosedfeatures2.mat	ff	100	5	0.936351	0.96845	0.914952	0.851852	0.888889	0.814815	0.859259	0.925926	0.777778	0.844444	0.888889	0.777778	0.848351	0.888889	0.806452	0.859225	0.913043	0.8
unmclosedfeatures2.mat	ff	250	5	0.924005	0.947874	0.872428	0.861111	0.907407	0.814815	0.862963	0.925926	0.777778	0.859259	0.925926	0.777778	0.860825	0.923077	0.8	0.863572	0.923077	0.8
unmclosedfeatures2.mat	ff	500	5	0.927778	0.956104	0.881344	0.87963	0.925926	0.814815	0.851852	0.925926	0.666667	0.907407	1	0.814815	0.906268	1	0.833333	0.863593	0.916667	0.742857
unmclosedfeatures2.mat	ff	1000	5	0.908093	0.949246	0.843621	0.848148	0.907407	0.759259	0.796296	0.888889	0.703704	0.9	0.962963	0.814815	0.890125	0.952381	0.791667	0.818881	0.892857	0.733333
unmclosedfeatures2.mat	ff	2500	5	0.881619	0.934156	0.798354	0.853704	0.925926	0.796296	0.825926	0.962963	0.703704	0.881481	0.962963	0.703704	0.878608	0.956522	0.75	0.838979	0.96	0.75
unmclosedfeatures2.mat	ff	5000	5	0.887449	0.942387	0.836763	0.824074	0.87037	0.777778	0.792593	0.851852	0.740741	0.855556	0.925926	0.777778	0.848216	0.909091	0.793103	0.806227	0.857143	0.758621
unmclosedfeatures2.mat	ff	100	10	0.927023	0.961591	0.901235	0.835185	0.888889	0.777778	0.837037	0.925926	0.777778	0.833333	0.888889	0.777778	0.834397	0.88	0.777778	0.837402	0.92	0.777778
unmclosedfeatures2.mat	ff	250	10	0.933608	0.958848	0.898491	0.877778	0.907407	0.833333	0.866667	0.925926	0.814815	0.888889	0.925926	0.851852	0.88711	0.923077	0.846154	0.870535	0.92	0.821429
unmclosedfeatures2.mat	ff	500	10	0.937037	0.957476	0.91358	0.890741	0.944444	0.851852	0.87037	0.925926	0.814815	0.911111	0.962963	0.851852	0.90786	0.961538	0.851852	0.875853	0.928571	0.833333
unmclosedfeatures2.mat	ff	1000	10	0.915364	0.9369	0.898491	0.851852	0.907407	0.814815	0.807407	0.888889	0.740741	0.896296	0.925926	0.814815	0.888076	0.923077	0.827586	0.825413	0.892857	0.78125
unmclosedfeatures2.mat	ff	2500	10	0.901852	0.954733	0.854595	0.844444	0.888889	0.777778	0.803704	0.962963	0.703704	0.885185	0.962963	0.814815	0.87773	0.956522	0.8	0.82392	0.956522	0.75
unmclosedfeatures2.mat	ff	5000	10	0.892661	0.939643	0.837449	0.827778	0.87037	0.740741	0.792593	0.851852	0.62963	0.862963	0.925926	0.814815	0.852473	0.916667	0.807692	0.808808	0.857143	0.69697
unmclosedfeatures2.mat	svm	100	5	0.928944	0.949246	0.901235	0.835185	0.87037	0.796296	0.833333	0.925926	0.777778	0.837037	0.888889	0.740741	0.838086	0.88	0.766667	0.835738	0.916667	0.793103
unmclosedfeatures2.mat	svm	250	5	0.94417	0.960219	0.912209	0.837037	0.851852	0.814815	0.825926	0.851852	0.777778	0.848148	0.888889	0.814815	0.845392	0.88	0.814815	0.830178	0.851852	0.8
unmclosedfeatures2.mat	svm	500	5	0.951989	0.971193	0.924554	0.890741	0.907407	0.851852	0.892593	0.925926	0.851852	0.888889	0.925926	0.814815	0.891095	0.923077	0.827586	0.89304	0.923077	0.862069
unmclosedfeatures2.mat	svm	1000	5	0.937723	0.956104	0.90535	0.875926	0.925926	0.833333	0.877778	0.925926	0.814815	0.874074	0.925926	0.851852	0.874501	0.925926	0.846154	0.878073	0.925926	0.821429
unmclosedfeatures2.mat	svm	2500	5	0.93882	0.953361	0.90535	0.877778	0.944444	0.833333	0.87037	0.925926	0.814815	0.885185	0.962963	0.814815	0.885231	0.961538	0.821429	0.872982	0.928571	0.833333
unmclosedfeatures2.mat	svm	5000	5	0.925514	0.949246	0.893004	0.868519	0.907407	0.833333	0.851852	0.888889	0.777778	0.885185	0.925926	0.814815	0.882333	0.923077	0.821429	0.857181	0.892857	0.8
unmclosedfeatures2.mat	svm	100	10	0.93882	0.957476	0.921811	0.85	0.888889	0.814815	0.855556	0.888889	0.814815	0.844444	0.888889	0.777778	0.847967	0.888889	0.793103	0.854387	0.888889	0.814815
unmclosedfeatures2.mat	svm	250	10	0.944444	0.956104	0.927298	0.825926	0.888889	0.814815	0.822222	0.851852	0.814815	0.82963	0.925926	0.777778	0.82943	0.92	0.793103	0.823381	0.862069	0.814815
unmclosedfeatures2.mat	svm	500	10	0.958025	0.969822	0.930041	0.901852	0.925926	0.851852	0.914815	0.962963	0.888889	0.888889	0.925926	0.814815	0.892691	0.925926	0.827586	0.912841	0.96	0.88
unmclosedfeatures2.mat	svm	1000	10	0.944444	0.954733	0.921811	0.890741	0.907407	0.87037	0.9	0.925926	0.888889	0.881481	0.888889	0.851852	0.883826	0.892857	0.857143	0.89841	0.923077	0.884615
unmclosedfeatures2.mat	svm	2500	10	0.944582	0.954733	0.924554	0.892593	0.925926	0.851852	0.885185	0.925926	0.851852	0.9	0.925926	0.814815	0.899402	0.925926	0.827586	0.887038	0.925926	0.857143
unmclosedfeatures2.mat	svm	5000	10	0.931687	0.943759	0.903978	0.885185	0.907407	0.833333	0.862963	0.888889	0.814815	0.907407	0.925926	0.814815	0.904203	0.923077	0.821429	0.869126	0.892857	0.833333
unmclosedfeatures2.mat	knn	100	5	0.796296	0.833333	0.759259	0.796296	0.833333	0.759259	0.892593	0.925926	0.851852	0.7	0.777778	0.62963	0.749438	0.8	0.705882	0.8681	0.909091	0.826087
unmclosedfeatures2.mat	knn	250	5	0.82037	0.833333	0.796296	0.82037	0.833333	0.796296	0.755556	0.777778	0.703704	0.885185	0.925926	0.851852	0.868593	0.909091	0.84	0.784165	0.8	0.75
unmclosedfeatures2.mat	knn	500	5	0.785185	0.833333	0.740741	0.785185	0.833333	0.740741	0.677778	0.740741	0.62963	0.892593	0.925926	0.851852	0.863918	0.909091	0.809524	0.735223	0.78125	0.69697
unmclosedfeatures2.mat	knn	1000	5	0.768519	0.796296	0.740741	0.768519	0.796296	0.740741	0.603704	0.666667	0.555556	0.933333	0.962963	0.851852	0.904431	0.944444	0.809524	0.702164	0.727273	0.684211
unmclosedfeatures2.mat	knn	2500	5	0.753704	0.796296	0.722222	0.753704	0.796296	0.722222	0.581481	0.62963	0.518519	0.925926	0.962963	0.814815	0.892349	0.944444	0.772727	0.689046	0.722222	0.666667
unmclosedfeatures2.mat	knn	5000	5	0.712963	0.759259	0.666667	0.712963	0.759259	0.666667	0.511111	0.555556	0.444444	0.914815	0.962963	0.814815	0.863195	0.9375	0.736842	0.651743	0.684211	0.628571
unmclosedfeatures2.mat	knn	100	10	0.807407	0.833333	0.777778	0.807407	0.833333	0.777778	0.911111	0.925926	0.851852	0.703704	0.740741	0.62963	0.755146	0.78125	0.714286	0.888809	0.909091	0.826087
unmclosedfeatures2.mat	knn	250	10	0.818519	0.833333	0.796296	0.818519	0.833333	0.796296	0.748148	0.777778	0.703704	0.888889	0.925926	0.851852	0.871458	0.909091	0.84	0.779709	0.8	0.75
unmclosedfeatures2.mat	knn	500	10	0.792593	0.814815	0.759259	0.792593	0.814815	0.759259	0.681481	0.740741	0.62963	0.903704	0.925926	0.851852	0.877374	0.904762	0.833333	0.740029	0.766667	0.705882
unmclosedfeatures2.mat	knn	1000	10	0.766667	0.796296	0.740741	0.766667	0.796296	0.740741	0.581481	0.62963	0.518519	0.951852	0.962963	0.888889	0.92527	0.944444	0.85	0.694996	0.722222	0.666667
unmclosedfeatures2.mat	knn	2500	10	0.748148	0.759259	0.722222	0.748148	0.759259	0.722222	0.551852	0.592593	0.518519	0.944444	0.962963	0.888889	0.911433	0.9375	0.833333	0.678367	0.694444	0.666667
unmclosedfeatures2.mat	knn	5000	10	0.711111	0.740741	0.685185	0.711111	0.740741	0.685185	0.474074	0.518519	0.444444	0.948148	0.962963	0.925926	0.902518	0.933333	0.857143	0.643405	0.666667	0.625
unmoffallfeatures2.mat	ff	100	5	0.890604	0.934156	0.84225	0.818519	0.888889	0.740741	0.822222	0.888889	0.740741	0.814815	0.888889	0.703704	0.81666	0.888889	0.724138	0.821367	0.888889	0.75
unmoffallfeatures2.mat	ff	250	5	0.896776	0.962963	0.86214	0.838889	0.925926	0.796296	0.837037	0.888889	0.777778	0.840741	0.962963	0.740741	0.843139	0.96	0.766667	0.837668	0.896552	0.793103
unmoffallfeatures2.mat	ff	500	5	0.901029	0.953361	0.853909	0.814815	0.851852	0.759259	0.822222	0.888889	0.703704	0.807407	0.888889	0.740741	0.812315	0.875	0.774194	0.823198	0.869565	0.733333
unmoffallfeatures2.mat	ff	1000	5	0.89808	0.951989	0.846365	0.835185	0.907407	0.777778	0.8	0.888889	0.703704	0.87037	0.962963	0.814815	0.863245	0.954545	0.8	0.815067	0.892857	0.741935
unmoffallfeatures2.mat	ff	2500	5	0.89225	0.927298	0.840878	0.82963	0.87037	0.814815	0.777778	0.851852	0.703704	0.881481	0.925926	0.814815	0.869841	0.909091	0.814815	0.80071	0.857143	0.757576
unmoffallfeatures2.mat	ff	5000	5	0.880658	0.939643	0.796982	0.812963	0.87037	0.740741	0.762963	0.851852	0.666667	0.862963	0.888889	0.814815	0.847239	0.884615	0.782609	0.787597	0.857143	0.709677
unmoffallfeatures2.mat	ff	100	10	0.887037	0.927298	0.842936	0.818519	0.87037	0.796296	0.814815	0.888889	0.740741	0.822222	0.888889	0.740741	0.822303	0.869565	0.766667	0.818061	0.884615	0.774194
unmoffallfeatures2.mat	ff	250	10	0.904458	0.961591	0.88203	0.842593	0.925926	0.777778	0.840741	0.888889	0.777778	0.844444	1	0.740741	0.849259	1	0.774194	0.842204	0.875	0.777778
unmoffallfeatures2.mat	ff	500	10	0.939369	0.972565	0.917695	0.859259	0.888889	0.796296	0.840741	0.888889	0.777778	0.877778	0.925926	0.814815	0.873219	0.92	0.807692	0.847055	0.888889	0.785714
unmoffallfeatures2.mat	ff	1000	10	0.906447	0.961591	0.825789	0.846296	0.907407	0.759259	0.833333	0.925926	0.740741	0.859259	0.925926	0.777778	0.857339	0.923077	0.769231	0.840303	0.92	0.75
unmoffallfeatures2.mat	ff	2500	10	0.891152	0.934156	0.829218	0.837037	0.888889	0.777778	0.822222	0.888889	0.740741	0.851852	0.888889	0.740741	0.849516	0.888889	0.758621	0.827884	0.888889	0.766667
unmoffallfeatures2.mat	ff	5000	10	0.902058	0.961591	0.862826	0.835185	0.888889	0.777778	0.818519	0.851852	0.777778	0.851852	0.925926	0.740741	0.848445	0.92	0.758621	0.824413	0.862069	0.793103
unmoffallfeatures2.mat	svm	100	5	0.92332	0.958848	0.901235	0.864815	0.925926	0.796296	0.866667	0.925926	0.814815	0.862963	0.925926	0.740741	0.865037	0.925926	0.766667	0.865934	0.925926	0.821429
unmoffallfeatures2.mat	svm	250	5	0.927023	0.964335	0.886145	0.85	0.907407	0.777778	0.874074	0.925926	0.851852	0.825926	0.925926	0.666667	0.837493	0.923077	0.727273	0.867733	0.92	0.846154
unmoffallfeatures2.mat	svm	500	5	0.919067	0.943759	0.894376	0.827778	0.87037	0.796296	0.848148	0.888889	0.814815	0.807407	0.851852	0.740741	0.81588	0.857143	0.766667	0.841835	0.884615	0.807692
unmoffallfeatures2.mat	svm	1000	5	0.90535	0.928669	0.883402	0.82963	0.87037	0.777778	0.866667	0.925926	0.814815	0.792593	0.851852	0.740741	0.807641	0.851852	0.758621	0.85679	0.916667	0.8
unmoffallfeatures2.mat	svm	2500	5	0.935665	0.954733	0.921811	0.872222	0.888889	0.87037	0.896296	0.925926	0.851852	0.848148	0.888889	0.814815	0.855621	0.884615	0.833333	0.891817	0.92	0.857143
unmoffallfeatures2.mat	svm	5000	5	0.91797	0.943759	0.906722	0.859259	0.888889	0.814815	0.877778	0.925926	0.814815	0.840741	0.888889	0.814815	0.846734	0.888889	0.814815	0.873792	0.916667	0.814815
unmoffallfeatures2.mat	svm	100	10	0.929767	0.953361	0.910837	0.861111	0.944444	0.796296	0.87037	0.925926	0.814815	0.851852	0.962963	0.777778	0.85529	0.961538	0.785714	0.868248	0.928571	0.807692
unmoffallfeatures2.mat	svm	250	10	0.927435	0.954733	0.891632	0.833333	0.851852	0.814815	0.877778	0.888889	0.851852	0.788889	0.814815	0.740741	0.806711	0.827586	0.774194	0.866144	0.88	0.84
unmoffallfeatures2.mat	svm	500	10	0.9107	0.928669	0.888889	0.837037	0.851852	0.814815	0.851852	0.888889	0.814815	0.822222	0.851852	0.777778	0.827887	0.851852	0.793103	0.847453	0.88	0.814815
unmoffallfeatures2.mat	svm	1000	10	0.906584	0.924554	0.879287	0.838889	0.87037	0.796296	0.881481	0.925926	0.814815	0.796296	0.851852	0.703704	0.813389	0.857143	0.757576	0.871559	0.916667	0.807692
unmoffallfeatures2.mat	svm	2500	10	0.937174	0.954733	0.914952	0.883333	0.888889	0.87037	0.907407	0.925926	0.851852	0.859259	0.888889	0.851852	0.86602	0.888889	0.857143	0.903526	0.92	0.857143
unmoffallfeatures2.mat	svm	5000	10	0.915089	0.9369	0.894376	0.861111	0.888889	0.814815	0.885185	0.925926	0.814815	0.837037	0.851852	0.814815	0.844413	0.862069	0.814815	0.879943	0.92	0.814815
unmoffallfeatures2.mat	knn	100	5	0.746296	0.796296	0.685185	0.746296	0.796296	0.685185	0.8	0.851852	0.740741	0.692593	0.777778	0.62963	0.723333	0.785714	0.666667	0.776225	0.826087	0.708333
unmoffallfeatures2.mat	knn	250	5	0.787037	0.851852	0.740741	0.787037	0.851852	0.740741	0.859259	0.925926	0.777778	0.714815	0.777778	0.62963	0.751147	0.806452	0.69697	0.837045	0.913043	0.76
unmoffallfeatures2.mat	knn	500	5	0.761111	0.796296	0.703704	0.761111	0.796296	0.703704	0.822222	0.851852	0.777778	0.7	0.740741	0.62963	0.733563	0.766667	0.677419	0.798247	0.833333	0.73913
unmoffallfeatures2.mat	knn	1000	5	0.731481	0.759259	0.703704	0.731481	0.759259	0.703704	0.748148	0.777778	0.703704	0.714815	0.777778	0.666667	0.725184	0.769231	0.689655	0.73958	0.76	0.714286
unmoffallfeatures2.mat	knn	2500	5	0.742593	0.796296	0.722222	0.742593	0.796296	0.722222	0.766667	0.814815	0.740741	0.718519	0.814815	0.666667	0.732215	0.807692	0.709677	0.755214	0.8	0.730769
unmoffallfeatures2.mat	knn	5000	5	0.707407	0.759259	0.666667	0.707407	0.759259	0.666667	0.67037	0.740741	0.62963	0.744444	0.814815	0.703704	0.72391	0.791667	0.68	0.693489	0.75	0.655172
unmoffallfeatures2.mat	knn	100	10	0.748148	0.777778	0.722222	0.748148	0.777778	0.722222	0.803704	0.851852	0.777778	0.692593	0.703704	0.666667	0.723274	0.741935	0.7	0.779442	0.826087	0.75
unmoffallfeatures2.mat	knn	250	10	0.788889	0.87037	0.759259	0.788889	0.87037	0.759259	0.859259	0.962963	0.814815	0.718519	0.777778	0.666667	0.753026	0.8125	0.71875	0.837675	0.954545	0.791667
unmoffallfeatures2.mat	knn	500	10	0.751852	0.796296	0.722222	0.751852	0.796296	0.722222	0.822222	0.851852	0.777778	0.681481	0.740741	0.592593	0.721619	0.766667	0.676471	0.793633	0.833333	0.75
unmoffallfeatures2.mat	knn	1000	10	0.735185	0.796296	0.703704	0.735185	0.796296	0.703704	0.751852	0.777778	0.703704	0.718519	0.814815	0.666667	0.728269	0.807692	0.7	0.743463	0.785714	0.703704
unmoffallfeatures2.mat	knn	2500	10	0.751852	0.796296	0.722222	0.751852	0.796296	0.722222	0.766667	0.814815	0.740741	0.737037	0.814815	0.703704	0.74511	0.807692	0.714286	0.759717	0.8	0.730769
unmoffallfeatures2.mat	knn	5000	10	0.712963	0.759259	0.685185	0.712963	0.759259	0.685185	0.659259	0.703704	0.62963	0.766667	0.814815	0.740741	0.738572	0.791667	0.708333	0.692651	0.733333	0.666667
unmopenfeatures2.mat	ff	100	5	0.868587	0.897119	0.802469	0.814815	0.851852	0.777778	0.822222	0.888889	0.740741	0.807407	0.888889	0.740741	0.81149	0.875	0.774194	0.822424	0.88	0.758621
unmopenfeatures2.mat	ff	250	5	0.878669	0.928669	0.833333	0.816667	0.851852	0.796296	0.781481	0.851852	0.703704	0.851852	0.888889	0.814815	0.842007	0.875	0.807692	0.797021	0.851852	0.75
unmopenfeatures2.mat	ff	500	5	0.873663	0.927298	0.843621	0.8	0.851852	0.740741	0.740741	0.814815	0.666667	0.859259	0.925926	0.703704	0.843849	0.909091	0.724138	0.768773	0.827586	0.71875
unmopenfeatures2.mat	ff	1000	5	0.87963	0.901235	0.849794	0.82037	0.87037	0.777778	0.781481	0.851852	0.703704	0.859259	0.888889	0.777778	0.847964	0.884615	0.793103	0.799442	0.857143	0.741935
unmopenfeatures2.mat	ff	2500	5	0.872497	0.9369	0.825789	0.794444	0.851852	0.740741	0.762963	0.851852	0.666667	0.825926	0.925926	0.740741	0.81652	0.913043	0.75	0.777988	0.851852	0.724138
unmopenfeatures2.mat	ff	5000	5	0.868999	0.897119	0.81893	0.801852	0.833333	0.722222	0.77037	0.851852	0.666667	0.833333	0.888889	0.777778	0.824079	0.875	0.75	0.78744	0.846154	0.7
unmopenfeatures2.mat	ff	100	10	0.877572	0.938272	0.84225	0.814815	0.851852	0.740741	0.811111	0.851852	0.703704	0.818519	0.888889	0.777778	0.817124	0.88	0.76	0.813516	0.851852	0.724138
unmopenfeatures2.mat	ff	250	10	0.877915	0.931413	0.828532	0.803704	0.851852	0.703704	0.77037	0.851852	0.666667	0.837037	0.962963	0.740741	0.827534	0.952381	0.72	0.785413	0.851852	0.689655
unmopenfeatures2.mat	ff	500	10	0.879973	0.931413	0.794239	0.814815	0.888889	0.592593	0.766667	0.851852	0.481481	0.862963	0.925926	0.703704	0.845698	0.92	0.619048	0.790208	0.862069	0.575758
unmopenfeatures2.mat	ff	1000	10	0.89177	0.935528	0.8107	0.816667	0.87037	0.740741	0.777778	0.888889	0.703704	0.855556	0.962963	0.777778	0.84689	0.952381	0.76	0.796552	0.884615	0.724138
unmopenfeatures2.mat	ff	2500	10	0.886488	0.917695	0.866941	0.82037	0.888889	0.777778	0.785185	0.888889	0.703704	0.855556	0.888889	0.777778	0.844957	0.888889	0.785714	0.801826	0.888889	0.741935
unmopenfeatures2.mat	ff	5000	10	0.882922	0.920439	0.809328	0.811111	0.87037	0.740741	0.785185	0.925926	0.666667	0.837037	0.888889	0.777778	0.828495	0.875	0.76	0.799773	0.916667	0.709677
unmopenfeatures2.mat	svm	100	5	0.899726	0.930041	0.857339	0.838889	0.851852	0.814815	0.837037	0.925926	0.777778	0.840741	0.851852	0.777778	0.84076	0.851852	0.806452	0.839567	0.913043	0.793103
unmopenfeatures2.mat	svm	250	5	0.926612	0.938272	0.910837	0.833333	0.87037	0.796296	0.811111	0.888889	0.777778	0.855556	0.925926	0.814815	0.849593	0.916667	0.807692	0.81973	0.884615	0.785714
unmopenfeatures2.mat	svm	500	5	0.925377	0.9369	0.914952	0.846296	0.87037	0.814815	0.818519	0.851852	0.777778	0.874074	0.925926	0.851852	0.86716	0.916667	0.84	0.828248	0.857143	0.793103
unmopenfeatures2.mat	svm	1000	5	0.948971	0.956104	0.928669	0.894444	0.944444	0.87037	0.896296	0.925926	0.851852	0.892593	0.962963	0.851852	0.894632	0.961538	0.857143	0.896553	0.928571	0.857143
unmopenfeatures2.mat	svm	2500	5	0.928121	0.942387	0.903978	0.864815	0.888889	0.833333	0.885185	0.888889	0.851852	0.844444	0.888889	0.814815	0.850835	0.888889	0.821429	0.880274	0.888889	0.846154
unmopenfeatures2.mat	svm	5000	5	0.929218	0.956104	0.894376	0.868519	0.907407	0.833333	0.885185	0.925926	0.851852	0.851852	0.888889	0.814815	0.857052	0.892857	0.821429	0.881271	0.923077	0.846154
unmopenfeatures2.mat	svm	100	10	0.905213	0.935528	0.879287	0.848148	0.888889	0.814815	0.862963	0.925926	0.777778	0.833333	0.851852	0.777778	0.838526	0.862069	0.8	0.860683	0.92	0.793103
unmopenfeatures2.mat	svm	250	10	0.921811	0.9369	0.912209	0.82037	0.87037	0.796296	0.788889	0.851852	0.777778	0.851852	0.888889	0.814815	0.842115	0.884615	0.807692	0.801552	0.857143	0.785714
unmopenfeatures2.mat	svm	500	10	0.926886	0.938272	0.914952	0.840741	0.87037	0.814815	0.807407	0.814815	0.777778	0.874074	0.925926	0.851852	0.866048	0.916667	0.84	0.81952	0.833333	0.793103
unmopenfeatures2.mat	svm	1000	10	0.950343	0.958848	0.932785	0.888889	0.925926	0.87037	0.888889	0.925926	0.851852	0.888889	0.962963	0.851852	0.889722	0.96	0.857143	0.889146	0.925926	0.857143
unmopenfeatures2.mat	svm	2500	10	0.928807	0.943759	0.909465	0.864815	0.888889	0.851852	0.885185	0.888889	0.851852	0.844444	0.888889	0.814815	0.850921	0.888889	0.827586	0.880382	0.888889	0.851852
unmopenfeatures2.mat	svm	5000	10	0.932785	0.946502	0.906722	0.872222	0.888889	0.851852	0.892593	0.925926	0.851852	0.851852	0.851852	0.851852	0.857599	0.862069	0.851852	0.888416	0.92	0.851852
unmopenfeatures2.mat	knn	100	5	0.792593	0.833333	0.740741	0.792593	0.833333	0.740741	0.825926	0.925926	0.777778	0.759259	0.814815	0.703704	0.774734	0.821429	0.724138	0.815463	0.909091	0.76
unmopenfeatures2.mat	knn	250	5	0.755556	0.777778	0.722222	0.755556	0.777778	0.722222	0.733333	0.777778	0.666667	0.777778	0.814815	0.740741	0.767574	0.8	0.730769	0.745445	0.777778	0.7
unmopenfeatures2.mat	knn	500	5	0.753704	0.796296	0.722222	0.753704	0.796296	0.722222	0.72963	0.814815	0.666667	0.777778	0.814815	0.740741	0.766379	0.807692	0.730769	0.743357	0.807692	0.7
unmopenfeatures2.mat	knn	1000	5	0.735185	0.777778	0.685185	0.735185	0.777778	0.685185	0.618519	0.740741	0.481481	0.851852	0.925926	0.814815	0.80791	0.894737	0.761905	0.692428	0.758621	0.631579
unmopenfeatures2.mat	knn	2500	5	0.65	0.722222	0.592593	0.65	0.722222	0.592593	0.425926	0.555556	0.333333	0.874074	0.888889	0.851852	0.768539	0.833333	0.692308	0.604686	0.666667	0.560976
unmopenfeatures2.mat	knn	5000	5	0.65	0.703704	0.592593	0.65	0.703704	0.592593	0.425926	0.555556	0.296296	0.874074	0.888889	0.851852	0.769522	0.823529	0.714286	0.605021	0.657143	0.55814
unmopenfeatures2.mat	knn	100	10	0.790741	0.833333	0.759259	0.790741	0.833333	0.759259	0.82963	0.925926	0.777778	0.751852	0.777778	0.740741	0.769636	0.793103	0.75	0.81696	0.909091	0.769231
unmopenfeatures2.mat	knn	250	10	0.75	0.777778	0.722222	0.75	0.777778	0.722222	0.722222	0.777778	0.666667	0.777778	0.777778	0.777778	0.76447	0.777778	0.75	0.737433	0.777778	0.7
unmopenfeatures2.mat	knn	500	10	0.744444	0.759259	0.722222	0.744444	0.759259	0.722222	0.711111	0.740741	0.666667	0.777778	0.777778	0.777778	0.761615	0.769231	0.75	0.729828	0.75	0.7
unmopenfeatures2.mat	knn	1000	10	0.722222	0.759259	0.685185	0.722222	0.759259	0.685185	0.592593	0.703704	0.481481	0.851852	0.888889	0.814815	0.80088	0.842105	0.75	0.677762	0.733333	0.631579
unmopenfeatures2.mat	knn	2500	10	0.635185	0.685185	0.611111	0.635185	0.685185	0.611111	0.385185	0.481481	0.333333	0.885185	0.888889	0.851852	0.769199	0.8125	0.733333	0.590639	0.631579	0.571429
unmopenfeatures2.mat	knn	5000	10	0.633333	0.685185	0.592593	0.633333	0.685185	0.592593	0.381481	0.481481	0.296296	0.885185	0.888889	0.851852	0.766926	0.8125	0.727273	0.58931	0.631579	0.55814

## Sheet: Organized All
DataSet	Net_Type	FeatureSize	FoldNum	AUC	ACC	SENS	SPEC	PPV	NPV
iowafeatures2.mat	ff	100	5	82,86(76,53-87,24)	73,57(71,43-78,57)	77,14(71,43-85,71)	70(64,29-71,43)	71,99(68,75-75)	75,62(71,43-83,33)
iowafeatures2.mat	ff	250	5	86,56(74,49-94,39)	77,14(64,29-89,29)	77,14(57,14-92,86)	77,14(64,29-100)	77,82(66,67-100)	77,92(62,5-90)
iowafeatures2.mat	ff	500	5	87,55(76,53-92,35)	82,14(75-89,29)	77,86(71,43-85,71)	86,43(71,43-100)	85,79(73,33-100)	79,65(76,47-85,71)
iowafeatures2.mat	ff	1000	5	86,02(77,04-90,31)	77,14(67,86-85,71)	73,57(64,29-85,71)	80,71(71,43-92,86)	79,76(69,23-90)	75,59(66,67-85,71)
iowafeatures2.mat	ff	2500	5	85,43(77,04-90,82)	76,07(67,86-82,14)	73,57(64,29-85,71)	78,57(71,43-85,71)	77,76(69,23-84,62)	75,18(66,67-83,33)
iowafeatures2.mat	ff	5000	5	83,19(77,3-91,33)	77,14(71,43-78,57)	75,71(64,29-85,71)	78,57(71,43-85,71)	78,12(75-83,33)	76,78(68,75-83,33)
iowafeatures2.mat	ff	100	10	84,34(75-89,29)	73,21(67,86-78,57)	75(64,29-85,71)	71,43(57,14-78,57)	72,62(64,71-78,57)	74,27(66,67-83,33)
iowafeatures2.mat	ff	250	10	88,37(83,16-96,43)	77,86(67,86-89,29)	76,43(57,14-92,86)	79,29(64,29-92,86)	79,14(66,67-91,67)	77,37(66,67-92,31)
iowafeatures2.mat	ff	500	10	89,85(85,2-94,9)	83,57(78,57-89,29)	80,71(71,43-92,86)	86,43(78,57-100)	86,02(78,57-100)	81,95(75-91,67)
iowafeatures2.mat	ff	1000	10	87,47(82,4-94,9)	78,57(71,43-85,71)	76,43(64,29-92,86)	80,71(71,43-85,71)	79,91(71,43-85,71)	77,83(68,75-91,67)
iowafeatures2.mat	ff	2500	10	87,73(79,59-91,33)	82,5(78,57-89,29)	85(78,57-92,86)	80(71,43-92,86)	81,34(75-92,31)	84,35(78,57-90,91)
iowafeatures2.mat	ff	5000	10	80,13(73,47-89,8)	75(71,43-78,57)	73,57(64,29-78,57)	76,43(71,43-78,57)	75,74(71,43-78,57)	74,49(68,75-78,57)
iowafeatures2.mat	svm	100	5	83,93(78,57-88,27)	70,71(64,29-75)	81,43(71,43-85,71)	60(57,14-64,29)	67,05(62,5-70,59)	76,73(66,67-81,82)
iowafeatures2.mat	svm	250	5	88,62(82,65-92,35)	79,64(75-89,29)	89,29(85,71-100)	70(64,29-78,57)	74,87(70,59-82,35)	86,88(81,82-100)
iowafeatures2.mat	svm	500	5	89,9(83,67-94,39)	81,43(78,57-85,71)	90,71(85,71-92,86)	72,14(64,29-78,57)	76,66(72,22-81,25)	88,79(83,33-91,67)
iowafeatures2.mat	svm	1000	5	86,28(79,59-89,29)	83,57(78,57-85,71)	90,71(85,71-92,86)	76,43(71,43-78,57)	79,4(75-81,25)	89,22(83,33-91,67)
iowafeatures2.mat	svm	2500	5	86,48(81,12-89,8)	80,71(78,57-82,14)	89,29(85,71-92,86)	72,14(71,43-78,57)	76,24(75-80)	87,25(83,33-90,91)
iowafeatures2.mat	svm	5000	5	83,21(79,08-86,73)	79,64(75-82,14)	88,57(78,57-92,86)	70,71(64,29-78,57)	75,2(70,59-80)	86,37(76,92-90,91)
iowafeatures2.mat	svm	100	10	83,42(78,06-86,22)	70,36(64,29-75)	80,71(71,43-85,71)	60(57,14-64,29)	66,86(62,5-70,59)	75,85(66,67-81,82)
iowafeatures2.mat	svm	250	10	89,69(83,16-92,86)	82,5(75-89,29)	95(85,71-100)	70(64,29-78,57)	76(70,59-82,35)	93,61(81,82-100)
iowafeatures2.mat	svm	500	10	91,48(84,69-93,88)	81,43(75-85,71)	92,14(85,71-92,86)	70,71(64,29-78,57)	75,99(70,59-81,25)	89,97(81,82-91,67)
iowafeatures2.mat	svm	1000	10	87,4(82,14-89,8)	85,71(82,14-89,29)	94,29(85,71-100)	77,14(71,43-78,57)	80,5(76,47-82,35)	93,31(84,62-100)
iowafeatures2.mat	svm	2500	10	86,99(82,14-90,31)	82,5(78,57-85,71)	92,14(85,71-92,86)	72,86(71,43-78,57)	77,28(75-81,25)	90,3(83,33-91,67)
iowafeatures2.mat	svm	5000	10	83,52(80,1-88,27)	81,79(78,57-82,14)	91,43(85,71-92,86)	72,14(71,43-78,57)	76,68(75-80)	89,52(83,33-90,91)
iowafeatures2.mat	knn	100	5	71,43(64,29-78,57)	71,43(64,29-78,57)	91,43(78,57-100)	51,43(42,86-57,14)	65,26(61,11-70)	86,6(70-100)
iowafeatures2.mat	knn	250	5	75,71(71,43-85,71)	75,71(71,43-85,71)	92,86(85,71-100)	58,57(50-71,43)	69,24(65-77,78)	89,28(80-100)
iowafeatures2.mat	knn	500	5	76,07(67,86-82,14)	76,07(67,86-82,14)	94,29(85,71-100)	57,86(50-64,29)	69,13(63,16-73,68)	91,44(77,78-100)
iowafeatures2.mat	knn	1000	5	72,14(64,29-82,14)	72,14(64,29-82,14)	85(71,43-92,86)	59,29(50-71,43)	67,68(61,11-76,47)	80,05(66,67-90,91)
iowafeatures2.mat	knn	2500	5	73,57(64,29-82,14)	73,57(64,29-82,14)	85(71,43-92,86)	62,14(57,14-71,43)	69,22(62,5-76,47)	80,8(66,67-90,91)
iowafeatures2.mat	knn	5000	5	71,79(64,29-78,57)	71,79(64,29-78,57)	85(71,43-92,86)	58,57(50-64,29)	67,23(62,5-72,22)	80,05(66,67-90)
iowafeatures2.mat	knn	100	10	71,07(60,71-78,57)	71,07(60,71-78,57)	91,43(78,57-100)	50,71(42,86-57,14)	64,95(57,89-70)	85,83(66,67-100)
iowafeatures2.mat	knn	250	10	75,36(67,86-82,14)	75,36(67,86-82,14)	92,86(85,71-100)	57,86(50-64,29)	68,8(63,16-73,68)	89(77,78-100)
iowafeatures2.mat	knn	500	10	77,86(67,86-82,14)	77,86(67,86-82,14)	97,86(85,71-100)	57,86(50-64,29)	69,94(63,16-73,68)	96,78(77,78-100)
iowafeatures2.mat	knn	1000	10	72,14(60,71-75)	72,14(60,71-75)	85(71,43-92,86)	59,29(50-64,29)	67,63(58,82-70,59)	79,98(63,64-88,89)
iowafeatures2.mat	knn	2500	10	74,64(64,29-78,57)	74,64(64,29-78,57)	85(71,43-92,86)	64,29(57,14-71,43)	70,43(62,5-75)	81,24(66,67-90)
iowafeatures2.mat	knn	5000	10	72,5(64,29-75)	72,5(64,29-75)	85(71,43-92,86)	60(57,14-64,29)	67,99(62,5-70,59)	80,28(66,67-88,89)
turkuclosedfeatures2.mat	ff	100	5	81,09(70,79-87,89)	72,56(56,41-79,49)	66(55-80)	79,47(52,63-94,74)	78,17(57,14-92,86)	68,88(55,56-78,95)
turkuclosedfeatures2.mat	ff	250	5	76,25(64,47-86,84)	70,77(61,54-82,05)	63(50-75)	78,95(68,42-89,47)	75,94(64,71-88,24)	67,09(58,33-77,27)
turkuclosedfeatures2.mat	ff	500	5	73,55(64,74-80,79)	65,9(56,41-74,36)	64,5(55-75)	67,37(47,37-84,21)	68,34(57,14-80)	64,27(55,56-71,43)
turkuclosedfeatures2.mat	ff	1000	5	76,26(67,63-84,47)	71,28(61,54-79,49)	67,5(55-75)	75,26(57,89-89,47)	74,83(61,9-87,5)	68,67(60,87-75)
turkuclosedfeatures2.mat	ff	2500	5	69,49(53,42-88,16)	66,41(56,41-79,49)	59(30-90)	74,21(57,89-94,74)	71,55(60-92,31)	64,09(53,33-86,67)
turkuclosedfeatures2.mat	ff	5000	5	74,84(54,21-87,89)	68,72(53,85-79,49)	68(50-85)	69,47(36,84-89,47)	71,35(55,56-84,62)	67,54(52,38-82,35)
turkuclosedfeatures2.mat	ff	100	10	81,37(72,89-91,05)	73,85(64,1-84,62)	65(55-80)	83,16(63,16-94,74)	80,62(65-93,75)	69,36(62,5-80,95)
turkuclosedfeatures2.mat	ff	250	10	82,32(72,63-90,26)	76,15(64,1-82,05)	66,5(55-70)	86,32(73,68-94,74)	83,98(68,75-93,33)	71,02(60,87-75)
turkuclosedfeatures2.mat	ff	500	10	75,36(67,76-84,21)	66,92(61,54-74,36)	64(55-75)	70(57,89-84,21)	69,66(61,9-78,57)	64,94(59,09-71,43)
turkuclosedfeatures2.mat	ff	1000	10	75,25(62,63-82,63)	67,18(56,41-76,92)	64(45-75)	70,53(52,63-84,21)	69,79(59,09-82,35)	65,2(54,17-72,73)
turkuclosedfeatures2.mat	ff	2500	10	77,09(69,08-86,05)	72,56(66,67-82,05)	69,5(55-80)	75,79(57,89-89,47)	75,87(65,22-84,62)	70,33(65-80)
turkuclosedfeatures2.mat	ff	5000	10	74,16(64,74-85)	72,82(64,1-84,62)	67(45-85)	78,95(68,42-94,74)	77,59(68,75-90)	69,99(60,87-84,21)
turkuclosedfeatures2.mat	svm	100	5	86,39(80-92,63)	77,69(64,1-84,62)	75(50-85)	80,53(73,68-89,47)	80,07(71,43-88,89)	75,99(60-84,21)
turkuclosedfeatures2.mat	svm	250	5	87,37(81,84-94,21)	77,18(71,79-84,62)	69,5(50-85)	85,26(73,68-94,74)	83,64(73,68-93,75)	73,03(64,29-84,21)
turkuclosedfeatures2.mat	svm	500	5	80,47(73,95-85,79)	70,51(64,1-74,36)	70(50-75)	71,05(57,89-89,47)	72,5(63,64-83,33)	69,52(62,96-73,68)
turkuclosedfeatures2.mat	svm	1000	5	80,84(72,63-88,42)	74,62(61,54-82,05)	71,5(60-80)	77,89(63,16-89,47)	77,55(63,16-88,24)	72,35(60-78,95)
turkuclosedfeatures2.mat	svm	2500	5	78,42(69,74-90,26)	75,13(61,54-84,62)	73(60-80)	77,37(57,89-89,47)	77,71(61,9-88,89)	73,13(61,11-80,95)
turkuclosedfeatures2.mat	svm	5000	5	75,39(65,53-85)	71,54(56,41-82,05)	69(55-80)	74,21(47,37-89,47)	74,73(56,52-88,24)	69,22(56,25-78,95)
turkuclosedfeatures2.mat	svm	100	10	88,21(85,26-92,11)	79,49(74,36-84,62)	76,5(70-85)	82,63(73,68-84,21)	82,3(75-85)	77,07(72,73-84,21)
turkuclosedfeatures2.mat	svm	250	10	89,66(85-93,95)	80,26(66,67-84,62)	77,5(70-80)	83,16(63,16-89,47)	83,16(66,67-88,89)	77,69(66,67-80,95)
turkuclosedfeatures2.mat	svm	500	10	84,42(79,74-87,89)	73,33(66,67-82,05)	72,5(65-80)	74,21(63,16-84,21)	74,95(66,67-84,21)	71,95(66,67-80)
turkuclosedfeatures2.mat	svm	1000	10	84(77,37-88,95)	77,18(66,67-84,62)	73(60-85)	81,58(68,42-89,47)	80,86(70-88,89)	74,45(63,64-84,21)
turkuclosedfeatures2.mat	svm	2500	10	82,16(76,58-86,32)	78,97(71,79-82,05)	78,5(75-85)	79,47(68,42-84,21)	80,2(71,43-84,21)	77,86(72,22-83,33)
turkuclosedfeatures2.mat	svm	5000	10	80,08(74,74-85)	75,64(64,1-82,05)	71,5(65-80)	80(63,16-84,21)	79,19(65-84,21)	72,72(63,16-80)
turkuclosedfeatures2.mat	knn	100	5	60,99(56,45-69,34)	60,77(56,41-69,23)	52,5(45-65)	69,47(57,89-84,21)	64,8(57,89-75)	58,2(54,17-66,67)
turkuclosedfeatures2.mat	knn	250	5	63,46(56,58-69,47)	63,08(56,41-69,23)	48,5(35-60)	78,42(63,16-94,74)	71,34(58,82-87,5)	59,15(54,55-65,22)
turkuclosedfeatures2.mat	knn	500	5	55,97(48,95-61,97)	55,64(48,72-61,54)	43(40-50)	68,95(57,89-78,95)	59,65(50-69,23)	53,39(47,83-58,33)
turkuclosedfeatures2.mat	knn	1000	5	57,5(51,58-61,97)	57,18(51,28-61,54)	45(35-55)	70(63,16-78,95)	61,29(53,33-69,23)	54,77(50-59,09)
turkuclosedfeatures2.mat	knn	2500	5	56,51(51,58-61,97)	56,15(51,28-61,54)	42,5(35-50)	70,53(63,16-78,95)	60,29(53,33-69,23)	53,84(50-58,33)
turkuclosedfeatures2.mat	knn	5000	5	52,8(48,95-56,71)	52,56(48,72-56,41)	43,5(35-50)	62,11(57,89-68,42)	54,69(50-60)	51,11(47,83-54,55)
turkuclosedfeatures2.mat	knn	100	10	61(56,71-64,47)	60,77(56,41-64,1)	52(45-60)	70(63,16-78,95)	64,65(60-71,43)	58,16(54,17-61,9)
turkuclosedfeatures2.mat	knn	250	10	64,25(61,97-67,11)	63,85(61,54-66,67)	48,5(40-55)	80(73,68-89,47)	72,1(68,75-80)	59,66(57,69-62,5)
turkuclosedfeatures2.mat	knn	500	10	55,47(49,08-59,21)	55,13(48,72-58,97)	42(35-50)	68,95(63,16-73,68)	58,77(50-62,5)	53,06(48-56,52)
turkuclosedfeatures2.mat	knn	1000	10	56,25(51,71-59,34)	55,9(51,28-58,97)	42,5(35-50)	70(68,42-73,68)	59,8(53,85-64,29)	53,67(50-56,52)
turkuclosedfeatures2.mat	knn	2500	10	55,5(54,21-56,84)	55,13(53,85-56,41)	41(40-45)	70(68,42-73,68)	59,03(57,14-61,54)	52,99(52-54,17)
turkuclosedfeatures2.mat	knn	5000	10	50,72(48,95-51,58)	50,51(48,72-51,28)	42,5(40-45)	58,95(57,89-63,16)	52,14(50-53,33)	49,35(47,83-50)
turkuopenfeatures2.mat	ff	100	5	67,41(61,25-75,5)	63,5(57,5-72,5)	62(45-75)	65(45-80)	64,48(56-76,47)	63,12(57,89-73,68)
turkuopenfeatures2.mat	ff	250	5	71,28(57,75-78)	69,5(57,5-80)	68,5(45-85)	70,5(55-85)	70,04(57,14-78,95)	69,9(57,89-83,33)
turkuopenfeatures2.mat	ff	500	5	74,51(59,88-86,13)	72(62,5-77,5)	78(60-90)	66(45-75)	69,85(59,26-73,91)	75,65(65,22-85,71)
turkuopenfeatures2.mat	ff	1000	5	78,51(69,75-85,75)	74,75(65-85)	78,5(65-95)	71(60-85)	73,22(63,64-82,35)	77,81(66,67-92,86)
turkuopenfeatures2.mat	ff	2500	5	74,69(66,75-85)	72,25(62,5-82,5)	75(55-85)	69,5(55-85)	71,27(64,71-84,21)	73,95(60,87-80,95)
turkuopenfeatures2.mat	ff	5000	5	73,84(58,63-82,38)	70,5(60-80)	70(55-90)	71(60-80)	70,74(61,11-76,47)	70,92(59,09-87,5)
turkuopenfeatures2.mat	ff	100	10	68,03(60,5-78,5)	63,75(57,5-70)	62,5(55-70)	65(55-70)	64,09(57,89-70)	63,55(57,14-70)
turkuopenfeatures2.mat	ff	250	10	76,78(69,25-87,13)	74,5(67,5-85)	75(60-90)	74(70-80)	74,08(68,42-81,82)	75,47(65,22-88,89)
turkuopenfeatures2.mat	ff	500	10	81,14(76,25-85,75)	74,75(70-82,5)	76,5(70-80)	73(65-85)	74,08(68,18-84,21)	75,68(70-80,95)
turkuopenfeatures2.mat	ff	1000	10	82,61(70,25-90,63)	77,75(60-87,5)	79,5(60-95)	76(60-90)	77(60-88,24)	79,31(60-94,12)
turkuopenfeatures2.mat	ff	2500	10	75,36(59,63-83,5)	71,75(62,5-82,5)	73,5(65-90)	70(55-80)	71,16(60,87-80,95)	72,79(63,16-87,5)
turkuopenfeatures2.mat	ff	5000	10	71,18(63,25-82,25)	69,75(60-77,5)	69,5(55-85)	70(60-80)	69,82(61,11-75)	70,49(59,09-82,35)
turkuopenfeatures2.mat	svm	100	5	55,73(49,75-59,25)	53,25(50-57,5)	59(50-70)	47,5(40-55)	52,95(50-56)	53,71(50-60)
turkuopenfeatures2.mat	svm	250	5	63,45(60,75-68,75)	61,25(55-67,5)	67,5(55-80)	55(45-70)	60,19(54,17-68,42)	63,01(56,25-73,33)
turkuopenfeatures2.mat	svm	500	5	68,25(56,75-75,75)	64,75(55-70)	80,5(75-90)	49(35-55)	61,29(53,57-65,38)	71,66(58,33-83,33)
turkuopenfeatures2.mat	svm	1000	5	67,18(54,5-74)	65,5(57,5-75)	79(70-85)	52(40-65)	62,35(55,56-70,83)	71,03(61,54-81,25)
turkuopenfeatures2.mat	svm	2500	5	61,58(50-68)	59(47,5-70)	76(60-90)	42(35-55)	56,66(48-65,38)	64,44(46,67-78,57)
turkuopenfeatures2.mat	svm	5000	5	59,65(48,75-65,25)	60,75(52,5-65)	75(60-85)	46,5(30-55)	58,44(51,72-62,5)	65,1(52,94-72,73)
turkuopenfeatures2.mat	svm	100	10	59,2(51,5-65,25)	57,5(47,5-62,5)	62,5(50-70)	52,5(45-60)	56,78(47,62-60,87)	58,46(47,37-64,71)
turkuopenfeatures2.mat	svm	250	10	65,2(62,5-68)	62,25(52,5-67,5)	69(65-75)	55,5(40-65)	60,97(52-66,67)	63,98(53,33-68,75)
turkuopenfeatures2.mat	svm	500	10	68,05(64,25-73)	65,5(57,5-70)	81(75-85)	50(40-60)	61,94(55,56-66,67)	72,4(61,54-78,57)
turkuopenfeatures2.mat	svm	1000	10	67,85(64,75-71,25)	63,25(60-67,5)	77(70-80)	49,5(40-55)	60,49(57,14-64)	68,26(62,5-73,33)
turkuopenfeatures2.mat	svm	2500	10	62,25(58,75-67,25)	60(52,5-65)	79(65-85)	41(35-45)	57,16(52-60,71)	66,7(53,33-75)
turkuopenfeatures2.mat	svm	5000	10	60,58(56,75-67)	60(55-65)	77,5(70-85)	42,5(35-50)	57,41(53,57-61,54)	65,56(58,33-75)
turkuopenfeatures2.mat	knn	100	5	52(47,5-57,5)	52(47,5-57,5)	66(60-70)	38(30-45)	51,6(48-56)	52,67(46,67-60)
turkuopenfeatures2.mat	knn	250	5	50,5(42,5-55)	50,5(42,5-55)	70,5(60-75)	30,5(25-40)	50,37(44,44-53,85)	50,8(38,46-58,33)
turkuopenfeatures2.mat	knn	500	5	54,5(47,5-60)	54,5(47,5-60)	72(65-80)	37(30-45)	53,37(48,15-57,69)	56,91(46,15-64,29)
turkuopenfeatures2.mat	knn	1000	5	57(50-62,5)	57(50-62,5)	77,5(70-85)	36,5(30-40)	54,97(50-58,62)	61,93(50-72,73)
turkuopenfeatures2.mat	knn	2500	5	58,75(50-65)	58,75(50-65)	78(70-85)	39,5(30-45)	56,32(50-60,71)	64,38(50-75)
turkuopenfeatures2.mat	knn	5000	5	53,25(45-60)	53,25(45-60)	70,5(60-80)	36(30-45)	52,39(46,15-57,14)	55,23(42,86-66,67)
turkuopenfeatures2.mat	knn	100	10	51,5(47,5-57,5)	51,5(47,5-57,5)	66(65-70)	37(30-45)	51,2(48,15-56)	52(46,15-60)
turkuopenfeatures2.mat	knn	250	10	50,5(45-55)	50,5(45-55)	72(65-80)	29(25-35)	50,35(46,43-53,33)	50,97(41,67-60)
turkuopenfeatures2.mat	knn	500	10	56,75(50-62,5)	56,75(50-62,5)	75(65-80)	38,5(30-45)	54,95(50-59,26)	60,69(50-69,23)
turkuopenfeatures2.mat	knn	1000	10	57,5(55-65)	57,5(55-65)	79(75-90)	36(30-45)	55,24(53,33-60)	63,35(58,33-80)
turkuopenfeatures2.mat	knn	2500	10	60,75(57,5-65)	60,75(57,5-65)	80(75-85)	41,5(35-45)	57,78(55,17-60,71)	67,45(61,54-75)
turkuopenfeatures2.mat	knn	5000	10	54(50-60)	54(50-60)	70,5(65-75)	37,5(30-45)	53,02(50-57,69)	55,95(50-64,29)
unmallfeatures2.mat	ff	100	5	93,16(88,89-98,63)	85,19(79,63-94,44)	78,15(66,67-92,59)	92,22(81,48-96,3)	91,05(80,77-96,15)	81,09(73,53-92,86)
unmallfeatures2.mat	ff	250	5	88,44(84,43-93)	82,96(79,63-87,04)	80(70,37-88,89)	85,93(81,48-92,59)	85,28(80,77-91,67)	81,34(75,76-88,46)
unmallfeatures2.mat	ff	500	5	92,17(88,75-94,65)	84,63(75,93-87,04)	80(70,37-85,19)	89,26(81,48-92,59)	88,18(79,17-91,67)	81,82(73,33-85,71)
unmallfeatures2.mat	ff	1000	5	88,77(81,34-93,69)	81,3(75,93-87,04)	77,78(70,37-81,48)	84,81(70,37-92,59)	84,05(73,33-91,67)	79,37(73,33-83,33)
unmallfeatures2.mat	ff	2500	5	89,19(85,46-92,87)	82,78(75,93-87,04)	78,15(66,67-85,19)	87,41(81,48-92,59)	86,25(80-91,67)	80,14(71,88-84,62)
unmallfeatures2.mat	ff	5000	5	84,78(73,39-90,95)	78,52(68,52-83,33)	75,19(51,85-85,19)	81,85(74,07-88,89)	80,65(75-86,96)	77,22(63,89-84,62)
unmallfeatures2.mat	ff	100	10	92,65(88,75-97,26)	84,63(75,93-92,59)	77,04(62,96-88,89)	92,22(88,89-96,3)	90,68(85-96)	80,41(70,59-89,66)
unmallfeatures2.mat	ff	250	10	89,53(80,38-93,28)	84,07(79,63-87,04)	79,63(74,07-81,48)	88,52(85,19-92,59)	87,43(83,33-91,67)	81,31(76,67-83,33)
unmallfeatures2.mat	ff	500	10	92,7(87,52-96,16)	84,63(81,48-88,89)	80(74,07-85,19)	89,26(85,19-92,59)	88,2(84-92)	81,79(77,42-86,21)
unmallfeatures2.mat	ff	1000	10	89,83(85,87-94,1)	83,52(79,63-88,89)	77,41(74,07-81,48)	89,63(77,78-96,3)	88,51(78,57-95,65)	79,89(76,67-83,87)
unmallfeatures2.mat	ff	2500	10	89,95(84,09-92,18)	84,07(79,63-88,89)	78,15(70,37-81,48)	90(85,19-96,3)	88,76(83,33-95,65)	80,54(75,76-83,87)
unmallfeatures2.mat	ff	5000	10	90,27(83,81-94,24)	83,89(79,63-88,89)	81,11(74,07-92,59)	86,67(77,78-92,59)	86,08(80,65-92)	82,39(76,67-91,3)
unmallfeatures2.mat	svm	100	5	93,87(89,85-96,57)	88,33(81,48-94,44)	86,3(70,37-96,3)	90,37(81,48-92,59)	90,02(82,14-92,86)	87,16(75,76-96,15)
unmallfeatures2.mat	svm	250	5	91,67(89,03-95,2)	87,41(83,33-92,59)	88,15(85,19-92,59)	86,67(77,78-92,59)	87(80-92,59)	87,97(84,62-92,59)
unmallfeatures2.mat	svm	500	5	93,48(91,5-96,3)	90,37(87,04-96,3)	91,11(85,19-100)	89,63(81,48-92,59)	89,83(83,33-93,1)	91,13(85,71-100)
unmallfeatures2.mat	svm	1000	5	92,43(89,71-95,47)	89,44(87,04-94,44)	89,26(85,19-96,3)	89,63(81,48-92,59)	89,72(83,33-92,86)	89,39(86,21-96,15)
unmallfeatures2.mat	svm	2500	5	91,12(88,89-95,2)	87,41(83,33-90,74)	86,67(85,19-88,89)	88,15(81,48-92,59)	88,11(82,14-92,31)	86,87(84,62-89,29)
unmallfeatures2.mat	svm	5000	5	89,81(86,83-93,69)	85(81,48-88,89)	84,81(77,78-88,89)	85,19(81,48-88,89)	85,17(81,48-88,89)	84,92(79,31-88,89)
unmallfeatures2.mat	svm	100	10	93,51(91,08-95,34)	87,96(83,33-92,59)	85,56(74,07-92,59)	90,37(85,19-92,59)	89,9(85,19-92,59)	86,37(78,13-92,59)
unmallfeatures2.mat	svm	250	10	92,03(90,26-93,96)	89,63(85,19-92,59)	90,37(88,89-92,59)	88,89(81,48-92,59)	89,13(82,76-92,59)	90,23(88-92,59)
unmallfeatures2.mat	svm	500	10	93,8(92,46-95,47)	91,85(90,74-94,44)	91,85(88,89-96,3)	91,85(88,89-92,59)	91,87(89,29-92,86)	91,9(89,29-96,15)
unmallfeatures2.mat	svm	1000	10	92,84(91,08-94,24)	92,41(90,74-94,44)	92,96(88,89-96,3)	91,85(88,89-92,59)	91,96(89,29-92,86)	92,96(89,29-96,15)
unmallfeatures2.mat	svm	2500	10	91,5(90,12-93,83)	89,63(87,04-92,59)	88,89(85,19-92,59)	90,37(85,19-92,59)	90,27(85,71-92,59)	89,06(85,71-92,59)
unmallfeatures2.mat	svm	5000	10	90,45(89,16-92,04)	86,85(83,33-90,74)	85,93(81,48-88,89)	87,78(85,19-92,59)	87,55(84,62-92,31)	86,2(82,14-89,29)
unmallfeatures2.mat	knn	100	5	84,44(79,63-87,04)	84,44(79,63-87,04)	85,93(77,78-88,89)	82,96(77,78-85,19)	83,48(80-85,71)	85,67(78,57-88,46)
unmallfeatures2.mat	knn	250	5	75,74(72,22-79,63)	75,74(72,22-79,63)	79,26(74,07-81,48)	72,22(70,37-77,78)	74,07(71,43-78,57)	77,72(73,08-80,77)
unmallfeatures2.mat	knn	500	5	79,44(75,93-81,48)	79,44(75,93-81,48)	87,04(81,48-92,59)	71,85(70,37-74,07)	75,57(73,33-77,42)	84,82(79,17-90,48)
unmallfeatures2.mat	knn	1000	5	78,52(74,07-81,48)	78,52(74,07-81,48)	91,48(81,48-96,3)	65,56(59,26-70,37)	72,67(70,27-75)	88,9(78,26-94,74)
unmallfeatures2.mat	knn	2500	5	72,96(68,52-75,93)	72,96(68,52-75,93)	81,11(70,37-85,19)	64,81(59,26-70,37)	69,75(66,67-73,33)	77,62(69,23-81,82)
unmallfeatures2.mat	knn	5000	5	69,07(62,96-72,22)	69,07(62,96-72,22)	71,48(59,26-77,78)	66,67(62,96-70,37)	68,18(64-71,43)	70,18(62,07-73,91)
unmallfeatures2.mat	knn	100	10	85,37(83,33-87,04)	85,37(83,33-87,04)	86,67(81,48-88,89)	84,07(81,48-85,19)	84,5(82,76-85,71)	86,43(82,14-88,46)
unmallfeatures2.mat	knn	250	10	74,63(72,22-77,78)	74,63(72,22-77,78)	78,15(74,07-81,48)	71,11(70,37-74,07)	73,01(71,43-75,86)	76,52(73,08-80)
unmallfeatures2.mat	knn	500	10	79,26(75,93-81,48)	79,26(75,93-81,48)	88,52(85,19-92,59)	70(66,67-70,37)	74,68(71,88-75,76)	85,98(81,82-90,48)
unmallfeatures2.mat	knn	1000	10	78,7(74,07-81,48)	78,7(74,07-81,48)	92,96(81,48-96,3)	64,44(62,96-66,67)	72,32(70,59-74,29)	90,5(78,26-94,74)
unmallfeatures2.mat	knn	2500	10	72,04(68,52-74,07)	72,04(68,52-74,07)	80,37(70,37-85,19)	63,7(62,96-66,67)	68,87(67,74-70,97)	76,63(69,23-80,95)
unmallfeatures2.mat	knn	5000	10	68,15(62,96-70,37)	68,15(62,96-70,37)	70,37(59,26-74,07)	65,93(62,96-70,37)	67,35(64-70,37)	69,11(62,07-72)
unmclosedfeatures2.mat	ff	100	5	93,64(91,5-96,84)	85,19(81,48-88,89)	85,93(77,78-92,59)	84,44(77,78-88,89)	84,84(80,65-88,89)	85,92(80-91,3)
unmclosedfeatures2.mat	ff	250	5	92,4(87,24-94,79)	86,11(81,48-90,74)	86,3(77,78-92,59)	85,93(77,78-92,59)	86,08(80-92,31)	86,36(80-92,31)
unmclosedfeatures2.mat	ff	500	5	92,78(88,13-95,61)	87,96(81,48-92,59)	85,19(66,67-92,59)	90,74(81,48-100)	90,63(83,33-100)	86,36(74,29-91,67)
unmclosedfeatures2.mat	ff	1000	5	90,81(84,36-94,92)	84,81(75,93-90,74)	79,63(70,37-88,89)	90(81,48-96,3)	89,01(79,17-95,24)	81,89(73,33-89,29)
unmclosedfeatures2.mat	ff	2500	5	88,16(79,84-93,42)	85,37(79,63-92,59)	82,59(70,37-96,3)	88,15(70,37-96,3)	87,86(75-95,65)	83,9(75-96)
unmclosedfeatures2.mat	ff	5000	5	88,74(83,68-94,24)	82,41(77,78-87,04)	79,26(74,07-85,19)	85,56(77,78-92,59)	84,82(79,31-90,91)	80,62(75,86-85,71)
unmclosedfeatures2.mat	ff	100	10	92,7(90,12-96,16)	83,52(77,78-88,89)	83,7(77,78-92,59)	83,33(77,78-88,89)	83,44(77,78-88)	83,74(77,78-92)
unmclosedfeatures2.mat	ff	250	10	93,36(89,85-95,88)	87,78(83,33-90,74)	86,67(81,48-92,59)	88,89(85,19-92,59)	88,71(84,62-92,31)	87,05(82,14-92)
unmclosedfeatures2.mat	ff	500	10	93,7(91,36-95,75)	89,07(85,19-94,44)	87,04(81,48-92,59)	91,11(85,19-96,3)	90,79(85,19-96,15)	87,59(83,33-92,86)
unmclosedfeatures2.mat	ff	1000	10	91,54(89,85-93,69)	85,19(81,48-90,74)	80,74(74,07-88,89)	89,63(81,48-92,59)	88,81(82,76-92,31)	82,54(78,13-89,29)
unmclosedfeatures2.mat	ff	2500	10	90,19(85,46-95,47)	84,44(77,78-88,89)	80,37(70,37-96,3)	88,52(81,48-96,3)	87,77(80-95,65)	82,39(75-95,65)
unmclosedfeatures2.mat	ff	5000	10	89,27(83,74-93,96)	82,78(74,07-87,04)	79,26(62,96-85,19)	86,3(81,48-92,59)	85,25(80,77-91,67)	80,88(69,7-85,71)
unmclosedfeatures2.mat	svm	100	5	92,89(90,12-94,92)	83,52(79,63-87,04)	83,33(77,78-92,59)	83,7(74,07-88,89)	83,81(76,67-88)	83,57(79,31-91,67)
unmclosedfeatures2.mat	svm	250	5	94,42(91,22-96,02)	83,7(81,48-85,19)	82,59(77,78-85,19)	84,81(81,48-88,89)	84,54(81,48-88)	83,02(80-85,19)
unmclosedfeatures2.mat	svm	500	5	95,2(92,46-97,12)	89,07(85,19-90,74)	89,26(85,19-92,59)	88,89(81,48-92,59)	89,11(82,76-92,31)	89,3(86,21-92,31)
unmclosedfeatures2.mat	svm	1000	5	93,77(90,53-95,61)	87,59(83,33-92,59)	87,78(81,48-92,59)	87,41(85,19-92,59)	87,45(84,62-92,59)	87,81(82,14-92,59)
unmclosedfeatures2.mat	svm	2500	5	93,88(90,53-95,34)	87,78(83,33-94,44)	87,04(81,48-92,59)	88,52(81,48-96,3)	88,52(82,14-96,15)	87,3(83,33-92,86)
unmclosedfeatures2.mat	svm	5000	5	92,55(89,3-94,92)	86,85(83,33-90,74)	85,19(77,78-88,89)	88,52(81,48-92,59)	88,23(82,14-92,31)	85,72(80-89,29)
unmclosedfeatures2.mat	svm	100	10	93,88(92,18-95,75)	85(81,48-88,89)	85,56(81,48-88,89)	84,44(77,78-88,89)	84,8(79,31-88,89)	85,44(81,48-88,89)
unmclosedfeatures2.mat	svm	250	10	94,44(92,73-95,61)	82,59(81,48-88,89)	82,22(81,48-85,19)	82,96(77,78-92,59)	82,94(79,31-92)	82,34(81,48-86,21)
unmclosedfeatures2.mat	svm	500	10	95,8(93-96,98)	90,19(85,19-92,59)	91,48(88,89-96,3)	88,89(81,48-92,59)	89,27(82,76-92,59)	91,28(88-96)
unmclosedfeatures2.mat	svm	1000	10	94,44(92,18-95,47)	89,07(87,04-90,74)	90(88,89-92,59)	88,15(85,19-88,89)	88,38(85,71-89,29)	89,84(88,46-92,31)
unmclosedfeatures2.mat	svm	2500	10	94,46(92,46-95,47)	89,26(85,19-92,59)	88,52(85,19-92,59)	90(81,48-92,59)	89,94(82,76-92,59)	88,7(85,71-92,59)
unmclosedfeatures2.mat	svm	5000	10	93,17(90,4-94,38)	88,52(83,33-90,74)	86,3(81,48-88,89)	90,74(81,48-92,59)	90,42(82,14-92,31)	86,91(83,33-89,29)
unmclosedfeatures2.mat	knn	100	5	79,63(75,93-83,33)	79,63(75,93-83,33)	89,26(85,19-92,59)	70(62,96-77,78)	74,94(70,59-80)	86,81(82,61-90,91)
unmclosedfeatures2.mat	knn	250	5	82,04(79,63-83,33)	82,04(79,63-83,33)	75,56(70,37-77,78)	88,52(85,19-92,59)	86,86(84-90,91)	78,42(75-80)
unmclosedfeatures2.mat	knn	500	5	78,52(74,07-83,33)	78,52(74,07-83,33)	67,78(62,96-74,07)	89,26(85,19-92,59)	86,39(80,95-90,91)	73,52(69,7-78,13)
unmclosedfeatures2.mat	knn	1000	5	76,85(74,07-79,63)	76,85(74,07-79,63)	60,37(55,56-66,67)	93,33(85,19-96,3)	90,44(80,95-94,44)	70,22(68,42-72,73)
unmclosedfeatures2.mat	knn	2500	5	75,37(72,22-79,63)	75,37(72,22-79,63)	58,15(51,85-62,96)	92,59(81,48-96,3)	89,23(77,27-94,44)	68,9(66,67-72,22)
unmclosedfeatures2.mat	knn	5000	5	71,3(66,67-75,93)	71,3(66,67-75,93)	51,11(44,44-55,56)	91,48(81,48-96,3)	86,32(73,68-93,75)	65,17(62,86-68,42)
unmclosedfeatures2.mat	knn	100	10	80,74(77,78-83,33)	80,74(77,78-83,33)	91,11(85,19-92,59)	70,37(62,96-74,07)	75,51(71,43-78,13)	88,88(82,61-90,91)
unmclosedfeatures2.mat	knn	250	10	81,85(79,63-83,33)	81,85(79,63-83,33)	74,81(70,37-77,78)	88,89(85,19-92,59)	87,15(84-90,91)	77,97(75-80)
unmclosedfeatures2.mat	knn	500	10	79,26(75,93-81,48)	79,26(75,93-81,48)	68,15(62,96-74,07)	90,37(85,19-92,59)	87,74(83,33-90,48)	74(70,59-76,67)
unmclosedfeatures2.mat	knn	1000	10	76,67(74,07-79,63)	76,67(74,07-79,63)	58,15(51,85-62,96)	95,19(88,89-96,3)	92,53(85-94,44)	69,5(66,67-72,22)
unmclosedfeatures2.mat	knn	2500	10	74,81(72,22-75,93)	74,81(72,22-75,93)	55,19(51,85-59,26)	94,44(88,89-96,3)	91,14(83,33-93,75)	67,84(66,67-69,44)
unmclosedfeatures2.mat	knn	5000	10	71,11(68,52-74,07)	71,11(68,52-74,07)	47,41(44,44-51,85)	94,81(92,59-96,3)	90,25(85,71-93,33)	64,34(62,5-66,67)
unmoffallfeatures2.mat	ff	100	5	89,06(84,22-93,42)	81,85(74,07-88,89)	82,22(74,07-88,89)	81,48(70,37-88,89)	81,67(72,41-88,89)	82,14(75-88,89)
unmoffallfeatures2.mat	ff	250	5	89,68(86,21-96,3)	83,89(79,63-92,59)	83,7(77,78-88,89)	84,07(74,07-96,3)	84,31(76,67-96)	83,77(79,31-89,66)
unmoffallfeatures2.mat	ff	500	5	90,1(85,39-95,34)	81,48(75,93-85,19)	82,22(70,37-88,89)	80,74(74,07-88,89)	81,23(77,42-87,5)	82,32(73,33-86,96)
unmoffallfeatures2.mat	ff	1000	5	89,81(84,64-95,2)	83,52(77,78-90,74)	80(70,37-88,89)	87,04(81,48-96,3)	86,32(80-95,45)	81,51(74,19-89,29)
unmoffallfeatures2.mat	ff	2500	5	89,22(84,09-92,73)	82,96(81,48-87,04)	77,78(70,37-85,19)	88,15(81,48-92,59)	86,98(81,48-90,91)	80,07(75,76-85,71)
unmoffallfeatures2.mat	ff	5000	5	88,07(79,7-93,96)	81,3(74,07-87,04)	76,3(66,67-85,19)	86,3(81,48-88,89)	84,72(78,26-88,46)	78,76(70,97-85,71)
unmoffallfeatures2.mat	ff	100	10	88,7(84,29-92,73)	81,85(79,63-87,04)	81,48(74,07-88,89)	82,22(74,07-88,89)	82,23(76,67-86,96)	81,81(77,42-88,46)
unmoffallfeatures2.mat	ff	250	10	90,45(88,2-96,16)	84,26(77,78-92,59)	84,07(77,78-88,89)	84,44(74,07-100)	84,93(77,42-100)	84,22(77,78-87,5)
unmoffallfeatures2.mat	ff	500	10	93,94(91,77-97,26)	85,93(79,63-88,89)	84,07(77,78-88,89)	87,78(81,48-92,59)	87,32(80,77-92)	84,71(78,57-88,89)
unmoffallfeatures2.mat	ff	1000	10	90,64(82,58-96,16)	84,63(75,93-90,74)	83,33(74,07-92,59)	85,93(77,78-92,59)	85,73(76,92-92,31)	84,03(75-92)
unmoffallfeatures2.mat	ff	2500	10	89,12(82,92-93,42)	83,7(77,78-88,89)	82,22(74,07-88,89)	85,19(74,07-88,89)	84,95(75,86-88,89)	82,79(76,67-88,89)
unmoffallfeatures2.mat	ff	5000	10	90,21(86,28-96,16)	83,52(77,78-88,89)	81,85(77,78-85,19)	85,19(74,07-92,59)	84,84(75,86-92)	82,44(79,31-86,21)
unmoffallfeatures2.mat	svm	100	5	92,33(90,12-95,88)	86,48(79,63-92,59)	86,67(81,48-92,59)	86,3(74,07-92,59)	86,5(76,67-92,59)	86,59(82,14-92,59)
unmoffallfeatures2.mat	svm	250	5	92,7(88,61-96,43)	85(77,78-90,74)	87,41(85,19-92,59)	82,59(66,67-92,59)	83,75(72,73-92,31)	86,77(84,62-92)
unmoffallfeatures2.mat	svm	500	5	91,91(89,44-94,38)	82,78(79,63-87,04)	84,81(81,48-88,89)	80,74(74,07-85,19)	81,59(76,67-85,71)	84,18(80,77-88,46)
unmoffallfeatures2.mat	svm	1000	5	90,53(88,34-92,87)	82,96(77,78-87,04)	86,67(81,48-92,59)	79,26(74,07-85,19)	80,76(75,86-85,19)	85,68(80-91,67)
unmoffallfeatures2.mat	svm	2500	5	93,57(92,18-95,47)	87,22(87,04-88,89)	89,63(85,19-92,59)	84,81(81,48-88,89)	85,56(83,33-88,46)	89,18(85,71-92)
unmoffallfeatures2.mat	svm	5000	5	91,8(90,67-94,38)	85,93(81,48-88,89)	87,78(81,48-92,59)	84,07(81,48-88,89)	84,67(81,48-88,89)	87,38(81,48-91,67)
unmoffallfeatures2.mat	svm	100	10	92,98(91,08-95,34)	86,11(79,63-94,44)	87,04(81,48-92,59)	85,19(77,78-96,3)	85,53(78,57-96,15)	86,82(80,77-92,86)
unmoffallfeatures2.mat	svm	250	10	92,74(89,16-95,47)	83,33(81,48-85,19)	87,78(85,19-88,89)	78,89(74,07-81,48)	80,67(77,42-82,76)	86,61(84-88)
unmoffallfeatures2.mat	svm	500	10	91,07(88,89-92,87)	83,7(81,48-85,19)	85,19(81,48-88,89)	82,22(77,78-85,19)	82,79(79,31-85,19)	84,75(81,48-88)
unmoffallfeatures2.mat	svm	1000	10	90,66(87,93-92,46)	83,89(79,63-87,04)	88,15(81,48-92,59)	79,63(70,37-85,19)	81,34(75,76-85,71)	87,16(80,77-91,67)
unmoffallfeatures2.mat	svm	2500	10	93,72(91,5-95,47)	88,33(87,04-88,89)	90,74(85,19-92,59)	85,93(85,19-88,89)	86,6(85,71-88,89)	90,35(85,71-92)
unmoffallfeatures2.mat	svm	5000	10	91,51(89,44-93,69)	86,11(81,48-88,89)	88,52(81,48-92,59)	83,7(81,48-85,19)	84,44(81,48-86,21)	87,99(81,48-92)
unmoffallfeatures2.mat	knn	100	5	74,63(68,52-79,63)	74,63(68,52-79,63)	80(74,07-85,19)	69,26(62,96-77,78)	72,33(66,67-78,57)	77,62(70,83-82,61)
unmoffallfeatures2.mat	knn	250	5	78,7(74,07-85,19)	78,7(74,07-85,19)	85,93(77,78-92,59)	71,48(62,96-77,78)	75,11(69,7-80,65)	83,7(76-91,3)
unmoffallfeatures2.mat	knn	500	5	76,11(70,37-79,63)	76,11(70,37-79,63)	82,22(77,78-85,19)	70(62,96-74,07)	73,36(67,74-76,67)	79,82(73,91-83,33)
unmoffallfeatures2.mat	knn	1000	5	73,15(70,37-75,93)	73,15(70,37-75,93)	74,81(70,37-77,78)	71,48(66,67-77,78)	72,52(68,97-76,92)	73,96(71,43-76)
unmoffallfeatures2.mat	knn	2500	5	74,26(72,22-79,63)	74,26(72,22-79,63)	76,67(74,07-81,48)	71,85(66,67-81,48)	73,22(70,97-80,77)	75,52(73,08-80)
unmoffallfeatures2.mat	knn	5000	5	70,74(66,67-75,93)	70,74(66,67-75,93)	67,04(62,96-74,07)	74,44(70,37-81,48)	72,39(68-79,17)	69,35(65,52-75)
unmoffallfeatures2.mat	knn	100	10	74,81(72,22-77,78)	74,81(72,22-77,78)	80,37(77,78-85,19)	69,26(66,67-70,37)	72,33(70-74,19)	77,94(75-82,61)
unmoffallfeatures2.mat	knn	250	10	78,89(75,93-87,04)	78,89(75,93-87,04)	85,93(81,48-96,3)	71,85(66,67-77,78)	75,3(71,88-81,25)	83,77(79,17-95,45)
unmoffallfeatures2.mat	knn	500	10	75,19(72,22-79,63)	75,19(72,22-79,63)	82,22(77,78-85,19)	68,15(59,26-74,07)	72,16(67,65-76,67)	79,36(75-83,33)
unmoffallfeatures2.mat	knn	1000	10	73,52(70,37-79,63)	73,52(70,37-79,63)	75,19(70,37-77,78)	71,85(66,67-81,48)	72,83(70-80,77)	74,35(70,37-78,57)
unmoffallfeatures2.mat	knn	2500	10	75,19(72,22-79,63)	75,19(72,22-79,63)	76,67(74,07-81,48)	73,7(70,37-81,48)	74,51(71,43-80,77)	75,97(73,08-80)
unmoffallfeatures2.mat	knn	5000	10	71,3(68,52-75,93)	71,3(68,52-75,93)	65,93(62,96-70,37)	76,67(74,07-81,48)	73,86(70,83-79,17)	69,27(66,67-73,33)
unmopenfeatures2.mat	ff	100	5	86,86(80,25-89,71)	81,48(77,78-85,19)	82,22(74,07-88,89)	80,74(74,07-88,89)	81,15(77,42-87,5)	82,24(75,86-88)
unmopenfeatures2.mat	ff	250	5	87,87(83,33-92,87)	81,67(79,63-85,19)	78,15(70,37-85,19)	85,19(81,48-88,89)	84,2(80,77-87,5)	79,7(75-85,19)
unmopenfeatures2.mat	ff	500	5	87,37(84,36-92,73)	80(74,07-85,19)	74,07(66,67-81,48)	85,93(70,37-92,59)	84,38(72,41-90,91)	76,88(71,88-82,76)
unmopenfeatures2.mat	ff	1000	5	87,96(84,98-90,12)	82,04(77,78-87,04)	78,15(70,37-85,19)	85,93(77,78-88,89)	84,8(79,31-88,46)	79,94(74,19-85,71)
unmopenfeatures2.mat	ff	2500	5	87,25(82,58-93,69)	79,44(74,07-85,19)	76,3(66,67-85,19)	82,59(74,07-92,59)	81,65(75-91,3)	77,8(72,41-85,19)
unmopenfeatures2.mat	ff	5000	5	86,9(81,89-89,71)	80,19(72,22-83,33)	77,04(66,67-85,19)	83,33(77,78-88,89)	82,41(75-87,5)	78,74(70-84,62)
unmopenfeatures2.mat	ff	100	10	87,76(84,22-93,83)	81,48(74,07-85,19)	81,11(70,37-85,19)	81,85(77,78-88,89)	81,71(76-88)	81,35(72,41-85,19)
unmopenfeatures2.mat	ff	250	10	87,79(82,85-93,14)	80,37(70,37-85,19)	77,04(66,67-85,19)	83,7(74,07-96,3)	82,75(72-95,24)	78,54(68,97-85,19)
unmopenfeatures2.mat	ff	500	10	88(79,42-93,14)	81,48(59,26-88,89)	76,67(48,15-85,19)	86,3(70,37-92,59)	84,57(61,9-92)	79,02(57,58-86,21)
unmopenfeatures2.mat	ff	1000	10	89,18(81,07-93,55)	81,67(74,07-87,04)	77,78(70,37-88,89)	85,56(77,78-96,3)	84,69(76-95,24)	79,66(72,41-88,46)
unmopenfeatures2.mat	ff	2500	10	88,65(86,69-91,77)	82,04(77,78-88,89)	78,52(70,37-88,89)	85,56(77,78-88,89)	84,5(78,57-88,89)	80,18(74,19-88,89)
unmopenfeatures2.mat	ff	5000	10	88,29(80,93-92,04)	81,11(74,07-87,04)	78,52(66,67-92,59)	83,7(77,78-88,89)	82,85(76-87,5)	79,98(70,97-91,67)
unmopenfeatures2.mat	svm	100	5	89,97(85,73-93)	83,89(81,48-85,19)	83,7(77,78-92,59)	84,07(77,78-85,19)	84,08(80,65-85,19)	83,96(79,31-91,3)
unmopenfeatures2.mat	svm	250	5	92,66(91,08-93,83)	83,33(79,63-87,04)	81,11(77,78-88,89)	85,56(81,48-92,59)	84,96(80,77-91,67)	81,97(78,57-88,46)
unmopenfeatures2.mat	svm	500	5	92,54(91,5-93,69)	84,63(81,48-87,04)	81,85(77,78-85,19)	87,41(85,19-92,59)	86,72(84-91,67)	82,82(79,31-85,71)
unmopenfeatures2.mat	svm	1000	5	94,9(92,87-95,61)	89,44(87,04-94,44)	89,63(85,19-92,59)	89,26(85,19-96,3)	89,46(85,71-96,15)	89,66(85,71-92,86)
unmopenfeatures2.mat	svm	2500	5	92,81(90,4-94,24)	86,48(83,33-88,89)	88,52(85,19-88,89)	84,44(81,48-88,89)	85,08(82,14-88,89)	88,03(84,62-88,89)
unmopenfeatures2.mat	svm	5000	5	92,92(89,44-95,61)	86,85(83,33-90,74)	88,52(85,19-92,59)	85,19(81,48-88,89)	85,71(82,14-89,29)	88,13(84,62-92,31)
unmopenfeatures2.mat	svm	100	10	90,52(87,93-93,55)	84,81(81,48-88,89)	86,3(77,78-92,59)	83,33(77,78-85,19)	83,85(80-86,21)	86,07(79,31-92)
unmopenfeatures2.mat	svm	250	10	92,18(91,22-93,69)	82,04(79,63-87,04)	78,89(77,78-85,19)	85,19(81,48-88,89)	84,21(80,77-88,46)	80,16(78,57-85,71)
unmopenfeatures2.mat	svm	500	10	92,69(91,5-93,83)	84,07(81,48-87,04)	80,74(77,78-81,48)	87,41(85,19-92,59)	86,6(84-91,67)	81,95(79,31-83,33)
unmopenfeatures2.mat	svm	1000	10	95,03(93,28-95,88)	88,89(87,04-92,59)	88,89(85,19-92,59)	88,89(85,19-96,3)	88,97(85,71-96)	88,91(85,71-92,59)
unmopenfeatures2.mat	svm	2500	10	92,88(90,95-94,38)	86,48(85,19-88,89)	88,52(85,19-88,89)	84,44(81,48-88,89)	85,09(82,76-88,89)	88,04(85,19-88,89)
unmopenfeatures2.mat	svm	5000	10	93,28(90,67-94,65)	87,22(85,19-88,89)	89,26(85,19-92,59)	85,19(85,19-85,19)	85,76(85,19-86,21)	88,84(85,19-92)
unmopenfeatures2.mat	knn	100	5	79,26(74,07-83,33)	79,26(74,07-83,33)	82,59(77,78-92,59)	75,93(70,37-81,48)	77,47(72,41-82,14)	81,55(76-90,91)
unmopenfeatures2.mat	knn	250	5	75,56(72,22-77,78)	75,56(72,22-77,78)	73,33(66,67-77,78)	77,78(74,07-81,48)	76,76(73,08-80)	74,54(70-77,78)
unmopenfeatures2.mat	knn	500	5	75,37(72,22-79,63)	75,37(72,22-79,63)	72,96(66,67-81,48)	77,78(74,07-81,48)	76,64(73,08-80,77)	74,34(70-80,77)
unmopenfeatures2.mat	knn	1000	5	73,52(68,52-77,78)	73,52(68,52-77,78)	61,85(48,15-74,07)	85,19(81,48-92,59)	80,79(76,19-89,47)	69,24(63,16-75,86)
unmopenfeatures2.mat	knn	2500	5	65(59,26-72,22)	65(59,26-72,22)	42,59(33,33-55,56)	87,41(85,19-88,89)	76,85(69,23-83,33)	60,47(56,1-66,67)
unmopenfeatures2.mat	knn	5000	5	65(59,26-70,37)	65(59,26-70,37)	42,59(29,63-55,56)	87,41(85,19-88,89)	76,95(71,43-82,35)	60,5(55,81-65,71)
unmopenfeatures2.mat	knn	100	10	79,07(75,93-83,33)	79,07(75,93-83,33)	82,96(77,78-92,59)	75,19(74,07-77,78)	76,96(75-79,31)	81,7(76,92-90,91)
unmopenfeatures2.mat	knn	250	10	75(72,22-77,78)	75(72,22-77,78)	72,22(66,67-77,78)	77,78(77,78-77,78)	76,45(75-77,78)	73,74(70-77,78)
unmopenfeatures2.mat	knn	500	10	74,44(72,22-75,93)	74,44(72,22-75,93)	71,11(66,67-74,07)	77,78(77,78-77,78)	76,16(75-76,92)	72,98(70-75)
unmopenfeatures2.mat	knn	1000	10	72,22(68,52-75,93)	72,22(68,52-75,93)	59,26(48,15-70,37)	85,19(81,48-88,89)	80,09(75-84,21)	67,78(63,16-73,33)
unmopenfeatures2.mat	knn	2500	10	63,52(61,11-68,52)	63,52(61,11-68,52)	38,52(33,33-48,15)	88,52(85,19-88,89)	76,92(73,33-81,25)	59,06(57,14-63,16)
unmopenfeatures2.mat	knn	5000	10	63,33(59,26-68,52)	63,33(59,26-68,52)	38,15(29,63-48,15)	88,52(85,19-88,89)	76,69(72,73-81,25)	58,93(55,81-63,16)

## Sheet: Based On Datas
	IOWA	100						IOWA	250
	10 x 5 FOLD	10 x 10 FOLD	10 x 5 FOLD	10 x 10 FOLD	10 x 5 FOLD	10 x 10 FOLD		10 x 5 FOLD	10 x 10 FOLD	10 x 5 FOLD	10 x 10 FOLD	10 x 5 FOLD	10 x 10 FOLD
	FF	FF	SVM	SVM	KNN	KNN		FF	FF	SVM	SVM	KNN	KNN
AUC	82,86(76,53-87,24)	84,34(75-89,29)	83,93(78,57-88,27)	83,42(78,06-86,22)	71,43(64,29-78,57)	71,07(60,71-78,57)	AUC	86,56(74,49-94,39)	88,37(83,16-96,43)	88,62(82,65-92,35)	89,69(83,16-92,86)	75,71(71,43-85,71)	75,36(67,86-82,14)
ACC	73,57(71,43-78,57)	73,21(67,86-78,57)	70,71(64,29-75)	70,36(64,29-75)	71,43(64,29-78,57)	71,07(60,71-78,57)	ACC	77,14(64,29-89,29)	77,86(67,86-89,29)	79,64(75-89,29)	82,5(75-89,29)	75,71(71,43-85,71)	75,36(67,86-82,14)
SENS	77,14(71,43-85,71)	75(64,29-85,71)	81,43(71,43-85,71)	80,71(71,43-85,71)	91,43(78,57-100)	91,43(78,57-100)	SENS	77,14(57,14-92,86)	76,43(57,14-92,86)	89,29(85,71-100)	95(85,71-100)	92,86(85,71-100)	92,86(85,71-100)
SPEC	70(64,29-71,43)	71,43(57,14-78,57)	60(57,14-64,29)	60(57,14-64,29)	51,43(42,86-57,14)	50,71(42,86-57,14)	SPEC	77,14(64,29-100)	79,29(64,29-92,86)	70(64,29-78,57)	70(64,29-78,57)	58,57(50-71,43)	57,86(50-64,29)
PPV	71,99(68,75-75)	72,62(64,71-78,57)	67,05(62,5-70,59)	66,86(62,5-70,59)	65,26(61,11-70)	64,95(57,89-70)	PPV	77,82(66,67-100)	79,14(66,67-91,67)	74,87(70,59-82,35)	76(70,59-82,35)	69,24(65-77,78)	68,8(63,16-73,68)
NPV	75,62(71,43-83,33)	74,27(66,67-83,33)	76,73(66,67-81,82)	75,85(66,67-81,82)	86,6(70-100)	85,83(66,67-100)	NPV	77,92(62,5-90)	77,37(66,67-92,31)	86,88(81,82-100)	93,61(81,82-100)	89,28(80-100)	89(77,78-100)
	IOWA	500						IOWA	1000
	10 x 5 FOLD	10 x 10 FOLD	10 x 5 FOLD	10 x 10 FOLD	10 x 5 FOLD	10 x 10 FOLD		10 x 5 FOLD	10 x 10 FOLD	10 x 5 FOLD	10 x 10 FOLD	10 x 5 FOLD	10 x 10 FOLD
	FF	FF	SVM	SVM	KNN	KNN		FF	FF	SVM	SVM	KNN	KNN
AUC	87,55(76,53-92,35)	89,85(85,2-94,9)	89,9(83,67-94,39)	91,48(84,69-93,88)	76,07(67,86-82,14)	77,86(67,86-82,14)	AUC	86,02(77,04-90,31)	87,47(82,4-94,9)	86,28(79,59-89,29)	87,4(82,14-89,8)	72,14(64,29-82,14)	72,14(60,71-75)
ACC	82,14(75-89,29)	83,57(78,57-89,29)	81,43(78,57-85,71)	81,43(75-85,71)	76,07(67,86-82,14)	77,86(67,86-82,14)	ACC	77,14(67,86-85,71)	78,57(71,43-85,71)	83,57(78,57-85,71)	85,71(82,14-89,29)	72,14(64,29-82,14)	72,14(60,71-75)
SENS	77,86(71,43-85,71)	80,71(71,43-92,86)	90,71(85,71-92,86)	92,14(85,71-92,86)	94,29(85,71-100)	97,86(85,71-100)	SENS	73,57(64,29-85,71)	76,43(64,29-92,86)	90,71(85,71-92,86)	94,29(85,71-100)	85(71,43-92,86)	85(71,43-92,86)
SPEC	86,43(71,43-100)	86,43(78,57-100)	72,14(64,29-78,57)	70,71(64,29-78,57)	57,86(50-64,29)	57,86(50-64,29)	SPEC	80,71(71,43-92,86)	80,71(71,43-85,71)	76,43(71,43-78,57)	77,14(71,43-78,57)	59,29(50-71,43)	59,29(50-64,29)
PPV	85,79(73,33-100)	86,02(78,57-100)	76,66(72,22-81,25)	75,99(70,59-81,25)	69,13(63,16-73,68)	69,94(63,16-73,68)	PPV	79,76(69,23-90)	79,91(71,43-85,71)	79,4(75-81,25)	80,5(76,47-82,35)	67,68(61,11-76,47)	67,63(58,82-70,59)
NPV	79,65(76,47-85,71)	81,95(75-91,67)	88,79(83,33-91,67)	89,97(81,82-91,67)	91,44(77,78-100)	96,78(77,78-100)	NPV	75,59(66,67-85,71)	77,83(68,75-91,67)	89,22(83,33-91,67)	93,31(84,62-100)	80,05(66,67-90,91)	79,98(63,64-88,89)
	IOWA	2500						IOWA	5000
	10 x 5 FOLD	10 x 10 FOLD	10 x 5 FOLD	10 x 10 FOLD	10 x 5 FOLD	10 x 10 FOLD		10 x 5 FOLD	10 x 10 FOLD	10 x 5 FOLD	10 x 10 FOLD	10 x 5 FOLD	10 x 10 FOLD
	FF	FF	SVM	SVM	KNN	KNN		FF	FF	SVM	SVM	KNN	KNN
AUC	85,43(77,04-90,82)	87,73(79,59-91,33)	86,48(81,12-89,8)	86,99(82,14-90,31)	73,57(64,29-82,14)	74,64(64,29-78,57)	AUC	83,19(77,3-91,33)	80,13(73,47-89,8)	83,21(79,08-86,73)	83,52(80,1-88,27)	71,79(64,29-78,57)	72,5(64,29-75)
ACC	76,07(67,86-82,14)	82,5(78,57-89,29)	80,71(78,57-82,14)	82,5(78,57-85,71)	73,57(64,29-82,14)	74,64(64,29-78,57)	ACC	77,14(71,43-78,57)	75(71,43-78,57)	79,64(75-82,14)	81,79(78,57-82,14)	71,79(64,29-78,57)	72,5(64,29-75)
SENS	73,57(64,29-85,71)	85(78,57-92,86)	89,29(85,71-92,86)	92,14(85,71-92,86)	85(71,43-92,86)	85(71,43-92,86)	SENS	75,71(64,29-85,71)	73,57(64,29-78,57)	88,57(78,57-92,86)	91,43(85,71-92,86)	85(71,43-92,86)	85(71,43-92,86)
SPEC	78,57(71,43-85,71)	80(71,43-92,86)	72,14(71,43-78,57)	72,86(71,43-78,57)	62,14(57,14-71,43)	64,29(57,14-71,43)	SPEC	78,57(71,43-85,71)	76,43(71,43-78,57)	70,71(64,29-78,57)	72,14(71,43-78,57)	58,57(50-64,29)	60(57,14-64,29)
PPV	77,76(69,23-84,62)	81,34(75-92,31)	76,24(75-80)	77,28(75-81,25)	69,22(62,5-76,47)	70,43(62,5-75)	PPV	78,12(75-83,33)	75,74(71,43-78,57)	75,2(70,59-80)	76,68(75-80)	67,23(62,5-72,22)	67,99(62,5-70,59)
NPV	75,18(66,67-83,33)	84,35(78,57-90,91)	87,25(83,33-90,91)	90,3(83,33-91,67)	80,8(66,67-90,91)	81,24(66,67-90)	NPV	76,78(68,75-83,33)	74,49(68,75-78,57)	86,37(76,92-90,91)	89,52(83,33-90,91)	80,05(66,67-90)	80,28(66,67-88,89)
	UNMALL	100						UNMALL	250
	10 x 5 FOLD	10 x 10 FOLD	10 x 5 FOLD	10 x 10 FOLD	10 x 5 FOLD	10 x 10 FOLD		10 x 5 FOLD	10 x 10 FOLD	10 x 5 FOLD	10 x 10 FOLD	10 x 5 FOLD	10 x 10 FOLD
	FF	FF	SVM	SVM	KNN	KNN		FF	FF	SVM	SVM	KNN	KNN
AUC	93,16(88,89-98,63)	92,65(88,75-97,26)	93,87(89,85-96,57)	93,51(91,08-95,34)	84,44(79,63-87,04)	85,37(83,33-87,04)	AUC	88,44(84,43-93)	89,53(80,38-93,28)	91,67(89,03-95,2)	92,03(90,26-93,96)	75,74(72,22-79,63)	74,63(72,22-77,78)
ACC	85,19(79,63-94,44)	84,63(75,93-92,59)	88,33(81,48-94,44)	87,96(83,33-92,59)	84,44(79,63-87,04)	85,37(83,33-87,04)	ACC	82,96(79,63-87,04)	84,07(79,63-87,04)	87,41(83,33-92,59)	89,63(85,19-92,59)	75,74(72,22-79,63)	74,63(72,22-77,78)
SENS	78,15(66,67-92,59)	77,04(62,96-88,89)	86,3(70,37-96,3)	85,56(74,07-92,59)	85,93(77,78-88,89)	86,67(81,48-88,89)	SENS	80(70,37-88,89)	79,63(74,07-81,48)	88,15(85,19-92,59)	90,37(88,89-92,59)	79,26(74,07-81,48)	78,15(74,07-81,48)
SPEC	92,22(81,48-96,3)	92,22(88,89-96,3)	90,37(81,48-92,59)	90,37(85,19-92,59)	82,96(77,78-85,19)	84,07(81,48-85,19)	SPEC	85,93(81,48-92,59)	88,52(85,19-92,59)	86,67(77,78-92,59)	88,89(81,48-92,59)	72,22(70,37-77,78)	71,11(70,37-74,07)
PPV	91,05(80,77-96,15)	90,68(85-96)	90,02(82,14-92,86)	89,9(85,19-92,59)	83,48(80-85,71)	84,5(82,76-85,71)	PPV	85,28(80,77-91,67)	87,43(83,33-91,67)	87(80-92,59)	89,13(82,76-92,59)	74,07(71,43-78,57)	73,01(71,43-75,86)
NPV	81,09(73,53-92,86)	80,41(70,59-89,66)	87,16(75,76-96,15)	86,37(78,13-92,59)	85,67(78,57-88,46)	86,43(82,14-88,46)	NPV	81,34(75,76-88,46)	81,31(76,67-83,33)	87,97(84,62-92,59)	90,23(88-92,59)	77,72(73,08-80,77)	76,52(73,08-80)
	UNMALL	500						UNMALL	1000
	10 x 5 FOLD	10 x 10 FOLD	10 x 5 FOLD	10 x 10 FOLD	10 x 5 FOLD	10 x 10 FOLD		10 x 5 FOLD	10 x 10 FOLD	10 x 5 FOLD	10 x 10 FOLD	10 x 5 FOLD	10 x 10 FOLD
	FF	FF	SVM	SVM	KNN	KNN		FF	FF	SVM	SVM	KNN	KNN
AUC	92,17(88,75-94,65)	92,7(87,52-96,16)	93,48(91,5-96,3)	93,8(92,46-95,47)	79,44(75,93-81,48)	79,26(75,93-81,48)	AUC	88,77(81,34-93,69)	89,83(85,87-94,1)	92,43(89,71-95,47)	92,84(91,08-94,24)	78,52(74,07-81,48)	78,7(74,07-81,48)
ACC	84,63(75,93-87,04)	84,63(81,48-88,89)	90,37(87,04-96,3)	91,85(90,74-94,44)	79,44(75,93-81,48)	79,26(75,93-81,48)	ACC	81,3(75,93-87,04)	83,52(79,63-88,89)	89,44(87,04-94,44)	92,41(90,74-94,44)	78,52(74,07-81,48)	78,7(74,07-81,48)
SENS	80(70,37-85,19)	80(74,07-85,19)	91,11(85,19-100)	91,85(88,89-96,3)	87,04(81,48-92,59)	88,52(85,19-92,59)	SENS	77,78(70,37-81,48)	77,41(74,07-81,48)	89,26(85,19-96,3)	92,96(88,89-96,3)	91,48(81,48-96,3)	92,96(81,48-96,3)
SPEC	89,26(81,48-92,59)	89,26(85,19-92,59)	89,63(81,48-92,59)	91,85(88,89-92,59)	71,85(70,37-74,07)	70(66,67-70,37)	SPEC	84,81(70,37-92,59)	89,63(77,78-96,3)	89,63(81,48-92,59)	91,85(88,89-92,59)	65,56(59,26-70,37)	64,44(62,96-66,67)
PPV	88,18(79,17-91,67)	88,2(84-92)	89,83(83,33-93,1)	91,87(89,29-92,86)	75,57(73,33-77,42)	74,68(71,88-75,76)	PPV	84,05(73,33-91,67)	88,51(78,57-95,65)	89,72(83,33-92,86)	91,96(89,29-92,86)	72,67(70,27-75)	72,32(70,59-74,29)
NPV	81,82(73,33-85,71)	81,79(77,42-86,21)	91,13(85,71-100)	91,9(89,29-96,15)	84,82(79,17-90,48)	85,98(81,82-90,48)	NPV	79,37(73,33-83,33)	79,89(76,67-83,87)	89,39(86,21-96,15)	92,96(89,29-96,15)	88,9(78,26-94,74)	90,5(78,26-94,74)
	UNMALL	2500						UNMALL	5000
	10 x 5 FOLD	10 x 10 FOLD	10 x 5 FOLD	10 x 10 FOLD	10 x 5 FOLD	10 x 10 FOLD		10 x 5 FOLD	10 x 10 FOLD	10 x 5 FOLD	10 x 10 FOLD	10 x 5 FOLD	10 x 10 FOLD
	FF	FF	SVM	SVM	KNN	KNN		FF	FF	SVM	SVM	KNN	KNN
AUC	89,19(85,46-92,87)	89,95(84,09-92,18)	91,12(88,89-95,2)	91,5(90,12-93,83)	72,96(68,52-75,93)	72,04(68,52-74,07)	AUC	84,78(73,39-90,95)	90,27(83,81-94,24)	89,81(86,83-93,69)	90,45(89,16-92,04)	69,07(62,96-72,22)	68,15(62,96-70,37)
ACC	82,78(75,93-87,04)	84,07(79,63-88,89)	87,41(83,33-90,74)	89,63(87,04-92,59)	72,96(68,52-75,93)	72,04(68,52-74,07)	ACC	78,52(68,52-83,33)	83,89(79,63-88,89)	85(81,48-88,89)	86,85(83,33-90,74)	69,07(62,96-72,22)	68,15(62,96-70,37)
SENS	78,15(66,67-85,19)	78,15(70,37-81,48)	86,67(85,19-88,89)	88,89(85,19-92,59)	81,11(70,37-85,19)	80,37(70,37-85,19)	SENS	75,19(51,85-85,19)	81,11(74,07-92,59)	84,81(77,78-88,89)	85,93(81,48-88,89)	71,48(59,26-77,78)	70,37(59,26-74,07)
SPEC	87,41(81,48-92,59)	90(85,19-96,3)	88,15(81,48-92,59)	90,37(85,19-92,59)	64,81(59,26-70,37)	63,7(62,96-66,67)	SPEC	81,85(74,07-88,89)	86,67(77,78-92,59)	85,19(81,48-88,89)	87,78(85,19-92,59)	66,67(62,96-70,37)	65,93(62,96-70,37)
PPV	86,25(80-91,67)	88,76(83,33-95,65)	88,11(82,14-92,31)	90,27(85,71-92,59)	69,75(66,67-73,33)	68,87(67,74-70,97)	PPV	80,65(75-86,96)	86,08(80,65-92)	85,17(81,48-88,89)	87,55(84,62-92,31)	68,18(64-71,43)	67,35(64-70,37)
NPV	80,14(71,88-84,62)	80,54(75,76-83,87)	86,87(84,62-89,29)	89,06(85,71-92,59)	77,62(69,23-81,82)	76,63(69,23-80,95)	NPV	77,22(63,89-84,62)	82,39(76,67-91,3)	84,92(79,31-88,89)	86,2(82,14-89,29)	70,18(62,07-73,91)	69,11(62,07-72)
	UNMCLOSED	100						UNMCLOSED	250
	10 x 5 FOLD	10 x 10 FOLD	10 x 5 FOLD	10 x 10 FOLD	10 x 5 FOLD	10 x 10 FOLD		10 x 5 FOLD	10 x 10 FOLD	10 x 5 FOLD	10 x 10 FOLD	10 x 5 FOLD	10 x 10 FOLD
	FF	FF	SVM	SVM	KNN	KNN		FF	FF	SVM	SVM	KNN	KNN
AUC	93,64(91,5-96,84)	92,7(90,12-96,16)	92,89(90,12-94,92)	93,88(92,18-95,75)	79,63(75,93-83,33)	80,74(77,78-83,33)	AUC	92,4(87,24-94,79)	93,36(89,85-95,88)	94,42(91,22-96,02)	94,44(92,73-95,61)	82,04(79,63-83,33)	81,85(79,63-83,33)
ACC	85,19(81,48-88,89)	83,52(77,78-88,89)	83,52(79,63-87,04)	85(81,48-88,89)	79,63(75,93-83,33)	80,74(77,78-83,33)	ACC	86,11(81,48-90,74)	87,78(83,33-90,74)	83,7(81,48-85,19)	82,59(81,48-88,89)	82,04(79,63-83,33)	81,85(79,63-83,33)
SENS	85,93(77,78-92,59)	83,7(77,78-92,59)	83,33(77,78-92,59)	85,56(81,48-88,89)	89,26(85,19-92,59)	91,11(85,19-92,59)	SENS	86,3(77,78-92,59)	86,67(81,48-92,59)	82,59(77,78-85,19)	82,22(81,48-85,19)	75,56(70,37-77,78)	74,81(70,37-77,78)
SPEC	84,44(77,78-88,89)	83,33(77,78-88,89)	83,7(74,07-88,89)	84,44(77,78-88,89)	70(62,96-77,78)	70,37(62,96-74,07)	SPEC	85,93(77,78-92,59)	88,89(85,19-92,59)	84,81(81,48-88,89)	82,96(77,78-92,59)	88,52(85,19-92,59)	88,89(85,19-92,59)
PPV	84,84(80,65-88,89)	83,44(77,78-88)	83,81(76,67-88)	84,8(79,31-88,89)	74,94(70,59-80)	75,51(71,43-78,13)	PPV	86,08(80-92,31)	88,71(84,62-92,31)	84,54(81,48-88)	82,94(79,31-92)	86,86(84-90,91)	87,15(84-90,91)
NPV	85,92(80-91,3)	83,74(77,78-92)	83,57(79,31-91,67)	85,44(81,48-88,89)	86,81(82,61-90,91)	88,88(82,61-90,91)	NPV	86,36(80-92,31)	87,05(82,14-92)	83,02(80-85,19)	82,34(81,48-86,21)	78,42(75-80)	77,97(75-80)
	UNMCLOSED	500						UNMCLOSED	1000
	10 x 5 FOLD	10 x 10 FOLD	10 x 5 FOLD	10 x 10 FOLD	10 x 5 FOLD	10 x 10 FOLD		10 x 5 FOLD	10 x 10 FOLD	10 x 5 FOLD	10 x 10 FOLD	10 x 5 FOLD	10 x 10 FOLD
	FF	FF	SVM	SVM	KNN	KNN		FF	FF	SVM	SVM	KNN	KNN
AUC	92,78(88,13-95,61)	93,7(91,36-95,75)	95,2(92,46-97,12)	95,8(93-96,98)	78,52(74,07-83,33)	79,26(75,93-81,48)	AUC	90,81(84,36-94,92)	91,54(89,85-93,69)	93,77(90,53-95,61)	94,44(92,18-95,47)	76,85(74,07-79,63)	76,67(74,07-79,63)
ACC	87,96(81,48-92,59)	89,07(85,19-94,44)	89,07(85,19-90,74)	90,19(85,19-92,59)	78,52(74,07-83,33)	79,26(75,93-81,48)	ACC	84,81(75,93-90,74)	85,19(81,48-90,74)	87,59(83,33-92,59)	89,07(87,04-90,74)	76,85(74,07-79,63)	76,67(74,07-79,63)
SENS	85,19(66,67-92,59)	87,04(81,48-92,59)	89,26(85,19-92,59)	91,48(88,89-96,3)	67,78(62,96-74,07)	68,15(62,96-74,07)	SENS	79,63(70,37-88,89)	80,74(74,07-88,89)	87,78(81,48-92,59)	90(88,89-92,59)	60,37(55,56-66,67)	58,15(51,85-62,96)
SPEC	90,74(81,48-100)	91,11(85,19-96,3)	88,89(81,48-92,59)	88,89(81,48-92,59)	89,26(85,19-92,59)	90,37(85,19-92,59)	SPEC	90(81,48-96,3)	89,63(81,48-92,59)	87,41(85,19-92,59)	88,15(85,19-88,89)	93,33(85,19-96,3)	95,19(88,89-96,3)
PPV	90,63(83,33-100)	90,79(85,19-96,15)	89,11(82,76-92,31)	89,27(82,76-92,59)	86,39(80,95-90,91)	87,74(83,33-90,48)	PPV	89,01(79,17-95,24)	88,81(82,76-92,31)	87,45(84,62-92,59)	88,38(85,71-89,29)	90,44(80,95-94,44)	92,53(85-94,44)
NPV	86,36(74,29-91,67)	87,59(83,33-92,86)	89,3(86,21-92,31)	91,28(88-96)	73,52(69,7-78,13)	74(70,59-76,67)	NPV	81,89(73,33-89,29)	82,54(78,13-89,29)	87,81(82,14-92,59)	89,84(88,46-92,31)	70,22(68,42-72,73)	69,5(66,67-72,22)
	UNMCLOSED	2500						UNMCLOSED	5000
	10 x 5 FOLD	10 x 10 FOLD	10 x 5 FOLD	10 x 10 FOLD	10 x 5 FOLD	10 x 10 FOLD		10 x 5 FOLD	10 x 10 FOLD	10 x 5 FOLD	10 x 10 FOLD	10 x 5 FOLD	10 x 10 FOLD
	FF	FF	SVM	SVM	KNN	KNN		FF	FF	SVM	SVM	KNN	KNN
AUC	88,16(79,84-93,42)	90,19(85,46-95,47)	93,88(90,53-95,34)	94,46(92,46-95,47)	75,37(72,22-79,63)	74,81(72,22-75,93)	AUC	88,74(83,68-94,24)	89,27(83,74-93,96)	92,55(89,3-94,92)	93,17(90,4-94,38)	71,3(66,67-75,93)	71,11(68,52-74,07)
ACC	85,37(79,63-92,59)	84,44(77,78-88,89)	87,78(83,33-94,44)	89,26(85,19-92,59)	75,37(72,22-79,63)	74,81(72,22-75,93)	ACC	82,41(77,78-87,04)	82,78(74,07-87,04)	86,85(83,33-90,74)	88,52(83,33-90,74)	71,3(66,67-75,93)	71,11(68,52-74,07)
SENS	82,59(70,37-96,3)	80,37(70,37-96,3)	87,04(81,48-92,59)	88,52(85,19-92,59)	58,15(51,85-62,96)	55,19(51,85-59,26)	SENS	79,26(74,07-85,19)	79,26(62,96-85,19)	85,19(77,78-88,89)	86,3(81,48-88,89)	51,11(44,44-55,56)	47,41(44,44-51,85)
SPEC	88,15(70,37-96,3)	88,52(81,48-96,3)	88,52(81,48-96,3)	90(81,48-92,59)	92,59(81,48-96,3)	94,44(88,89-96,3)	SPEC	85,56(77,78-92,59)	86,3(81,48-92,59)	88,52(81,48-92,59)	90,74(81,48-92,59)	91,48(81,48-96,3)	94,81(92,59-96,3)
PPV	87,86(75-95,65)	87,77(80-95,65)	88,52(82,14-96,15)	89,94(82,76-92,59)	89,23(77,27-94,44)	91,14(83,33-93,75)	PPV	84,82(79,31-90,91)	85,25(80,77-91,67)	88,23(82,14-92,31)	90,42(82,14-92,31)	86,32(73,68-93,75)	90,25(85,71-93,33)
NPV	83,9(75-96)	82,39(75-95,65)	87,3(83,33-92,86)	88,7(85,71-92,59)	68,9(66,67-72,22)	67,84(66,67-69,44)	NPV	80,62(75,86-85,71)	80,88(69,7-85,71)	85,72(80-89,29)	86,91(83,33-89,29)	65,17(62,86-68,42)	64,34(62,5-66,67)
	UNMOPEN	100						UNMOPEN	250
	10 x 5 FOLD	10 x 10 FOLD	10 x 5 FOLD	10 x 10 FOLD	10 x 5 FOLD	10 x 10 FOLD		10 x 5 FOLD	10 x 10 FOLD	10 x 5 FOLD	10 x 10 FOLD	10 x 5 FOLD	10 x 10 FOLD
	FF	FF	SVM	SVM	KNN	KNN		FF	FF	SVM	SVM	KNN	KNN
AUC	86,86(80,25-89,71)	87,76(84,22-93,83)	89,97(85,73-93)	90,52(87,93-93,55)	79,26(74,07-83,33)	79,07(75,93-83,33)	AUC	87,87(83,33-92,87)	87,79(82,85-93,14)	92,66(91,08-93,83)	92,18(91,22-93,69)	75,56(72,22-77,78)	75(72,22-77,78)
ACC	81,48(77,78-85,19)	81,48(74,07-85,19)	83,89(81,48-85,19)	84,81(81,48-88,89)	79,26(74,07-83,33)	79,07(75,93-83,33)	ACC	81,67(79,63-85,19)	80,37(70,37-85,19)	83,33(79,63-87,04)	82,04(79,63-87,04)	75,56(72,22-77,78)	75(72,22-77,78)
SENS	82,22(74,07-88,89)	81,11(70,37-85,19)	83,7(77,78-92,59)	86,3(77,78-92,59)	82,59(77,78-92,59)	82,96(77,78-92,59)	SENS	78,15(70,37-85,19)	77,04(66,67-85,19)	81,11(77,78-88,89)	78,89(77,78-85,19)	73,33(66,67-77,78)	72,22(66,67-77,78)
SPEC	80,74(74,07-88,89)	81,85(77,78-88,89)	84,07(77,78-85,19)	83,33(77,78-85,19)	75,93(70,37-81,48)	75,19(74,07-77,78)	SPEC	85,19(81,48-88,89)	83,7(74,07-96,3)	85,56(81,48-92,59)	85,19(81,48-88,89)	77,78(74,07-81,48)	77,78(77,78-77,78)
PPV	81,15(77,42-87,5)	81,71(76-88)	84,08(80,65-85,19)	83,85(80-86,21)	77,47(72,41-82,14)	76,96(75-79,31)	PPV	84,2(80,77-87,5)	82,75(72-95,24)	84,96(80,77-91,67)	84,21(80,77-88,46)	76,76(73,08-80)	76,45(75-77,78)
NPV	82,24(75,86-88)	81,35(72,41-85,19)	83,96(79,31-91,3)	86,07(79,31-92)	81,55(76-90,91)	81,7(76,92-90,91)	NPV	79,7(75-85,19)	78,54(68,97-85,19)	81,97(78,57-88,46)	80,16(78,57-85,71)	74,54(70-77,78)	73,74(70-77,78)
	UNMOPEN	500						UNMOPEN	1000
	10 x 5 FOLD	10 x 10 FOLD	10 x 5 FOLD	10 x 10 FOLD	10 x 5 FOLD	10 x 10 FOLD		10 x 5 FOLD	10 x 10 FOLD	10 x 5 FOLD	10 x 10 FOLD	10 x 5 FOLD	10 x 10 FOLD
	FF	FF	SVM	SVM	KNN	KNN		FF	FF	SVM	SVM	KNN	KNN
AUC	87,37(84,36-92,73)	88(79,42-93,14)	92,54(91,5-93,69)	92,69(91,5-93,83)	75,37(72,22-79,63)	74,44(72,22-75,93)	AUC	87,96(84,98-90,12)	89,18(81,07-93,55)	94,9(92,87-95,61)	95,03(93,28-95,88)	73,52(68,52-77,78)	72,22(68,52-75,93)
ACC	80(74,07-85,19)	81,48(59,26-88,89)	84,63(81,48-87,04)	84,07(81,48-87,04)	75,37(72,22-79,63)	74,44(72,22-75,93)	ACC	82,04(77,78-87,04)	81,67(74,07-87,04)	89,44(87,04-94,44)	88,89(87,04-92,59)	73,52(68,52-77,78)	72,22(68,52-75,93)
SENS	74,07(66,67-81,48)	76,67(48,15-85,19)	81,85(77,78-85,19)	80,74(77,78-81,48)	72,96(66,67-81,48)	71,11(66,67-74,07)	SENS	78,15(70,37-85,19)	77,78(70,37-88,89)	89,63(85,19-92,59)	88,89(85,19-92,59)	61,85(48,15-74,07)	59,26(48,15-70,37)
SPEC	85,93(70,37-92,59)	86,3(70,37-92,59)	87,41(85,19-92,59)	87,41(85,19-92,59)	77,78(74,07-81,48)	77,78(77,78-77,78)	SPEC	85,93(77,78-88,89)	85,56(77,78-96,3)	89,26(85,19-96,3)	88,89(85,19-96,3)	85,19(81,48-92,59)	85,19(81,48-88,89)
PPV	84,38(72,41-90,91)	84,57(61,9-92)	86,72(84-91,67)	86,6(84-91,67)	76,64(73,08-80,77)	76,16(75-76,92)	PPV	84,8(79,31-88,46)	84,69(76-95,24)	89,46(85,71-96,15)	88,97(85,71-96)	80,79(76,19-89,47)	80,09(75-84,21)
NPV	76,88(71,88-82,76)	79,02(57,58-86,21)	82,82(79,31-85,71)	81,95(79,31-83,33)	74,34(70-80,77)	72,98(70-75)	NPV	79,94(74,19-85,71)	79,66(72,41-88,46)	89,66(85,71-92,86)	88,91(85,71-92,59)	69,24(63,16-75,86)	67,78(63,16-73,33)
	UNMOPEN	2500						UNMOPEN	5000
	10 x 5 FOLD	10 x 10 FOLD	10 x 5 FOLD	10 x 10 FOLD	10 x 5 FOLD	10 x 10 FOLD		10 x 5 FOLD	10 x 10 FOLD	10 x 5 FOLD	10 x 10 FOLD	10 x 5 FOLD	10 x 10 FOLD
	FF	FF	SVM	SVM	KNN	KNN		FF	FF	SVM	SVM	KNN	KNN
AUC	87,25(82,58-93,69)	88,65(86,69-91,77)	92,81(90,4-94,24)	92,88(90,95-94,38)	65(59,26-72,22)	63,52(61,11-68,52)	AUC	86,9(81,89-89,71)	88,29(80,93-92,04)	92,92(89,44-95,61)	93,28(90,67-94,65)	65(59,26-70,37)	63,33(59,26-68,52)
ACC	79,44(74,07-85,19)	82,04(77,78-88,89)	86,48(83,33-88,89)	86,48(85,19-88,89)	65(59,26-72,22)	63,52(61,11-68,52)	ACC	80,19(72,22-83,33)	81,11(74,07-87,04)	86,85(83,33-90,74)	87,22(85,19-88,89)	65(59,26-70,37)	63,33(59,26-68,52)
SENS	76,3(66,67-85,19)	78,52(70,37-88,89)	88,52(85,19-88,89)	88,52(85,19-88,89)	42,59(33,33-55,56)	38,52(33,33-48,15)	SENS	77,04(66,67-85,19)	78,52(66,67-92,59)	88,52(85,19-92,59)	89,26(85,19-92,59)	42,59(29,63-55,56)	38,15(29,63-48,15)
SPEC	82,59(74,07-92,59)	85,56(77,78-88,89)	84,44(81,48-88,89)	84,44(81,48-88,89)	87,41(85,19-88,89)	88,52(85,19-88,89)	SPEC	83,33(77,78-88,89)	83,7(77,78-88,89)	85,19(81,48-88,89)	85,19(85,19-85,19)	87,41(85,19-88,89)	88,52(85,19-88,89)
PPV	81,65(75-91,3)	84,5(78,57-88,89)	85,08(82,14-88,89)	85,09(82,76-88,89)	76,85(69,23-83,33)	76,92(73,33-81,25)	PPV	82,41(75-87,5)	82,85(76-87,5)	85,71(82,14-89,29)	85,76(85,19-86,21)	76,95(71,43-82,35)	76,69(72,73-81,25)
NPV	77,8(72,41-85,19)	80,18(74,19-88,89)	88,03(84,62-88,89)	88,04(85,19-88,89)	60,47(56,1-66,67)	59,06(57,14-63,16)	NPV	78,74(70-84,62)	79,98(70,97-91,67)	88,13(84,62-92,31)	88,84(85,19-92)	60,5(55,81-65,71)	58,93(55,81-63,16)
	UNMOFF	100						UNMOFF	250
	10 x 5 FOLD	10 x 10 FOLD	10 x 5 FOLD	10 x 10 FOLD	10 x 5 FOLD	10 x 10 FOLD		10 x 5 FOLD	10 x 10 FOLD	10 x 5 FOLD	10 x 10 FOLD	10 x 5 FOLD	10 x 10 FOLD
	FF	FF	SVM	SVM	KNN	KNN		FF	FF	SVM	SVM	KNN	KNN
AUC	89,06(84,22-93,42)	88,7(84,29-92,73)	92,33(90,12-95,88)	92,98(91,08-95,34)	74,63(68,52-79,63)	74,81(72,22-77,78)	AUC	89,68(86,21-96,3)	90,45(88,2-96,16)	92,7(88,61-96,43)	92,74(89,16-95,47)	78,7(74,07-85,19)	78,89(75,93-87,04)
ACC	81,85(74,07-88,89)	81,85(79,63-87,04)	86,48(79,63-92,59)	86,11(79,63-94,44)	74,63(68,52-79,63)	74,81(72,22-77,78)	ACC	83,89(79,63-92,59)	84,26(77,78-92,59)	85(77,78-90,74)	83,33(81,48-85,19)	78,7(74,07-85,19)	78,89(75,93-87,04)
SENS	82,22(74,07-88,89)	81,48(74,07-88,89)	86,67(81,48-92,59)	87,04(81,48-92,59)	80(74,07-85,19)	80,37(77,78-85,19)	SENS	83,7(77,78-88,89)	84,07(77,78-88,89)	87,41(85,19-92,59)	87,78(85,19-88,89)	85,93(77,78-92,59)	85,93(81,48-96,3)
SPEC	81,48(70,37-88,89)	82,22(74,07-88,89)	86,3(74,07-92,59)	85,19(77,78-96,3)	69,26(62,96-77,78)	69,26(66,67-70,37)	SPEC	84,07(74,07-96,3)	84,44(74,07-100)	82,59(66,67-92,59)	78,89(74,07-81,48)	71,48(62,96-77,78)	71,85(66,67-77,78)
PPV	81,67(72,41-88,89)	82,23(76,67-86,96)	86,5(76,67-92,59)	85,53(78,57-96,15)	72,33(66,67-78,57)	72,33(70-74,19)	PPV	84,31(76,67-96)	84,93(77,42-100)	83,75(72,73-92,31)	80,67(77,42-82,76)	75,11(69,7-80,65)	75,3(71,88-81,25)
NPV	82,14(75-88,89)	81,81(77,42-88,46)	86,59(82,14-92,59)	86,82(80,77-92,86)	77,62(70,83-82,61)	77,94(75-82,61)	NPV	83,77(79,31-89,66)	84,22(77,78-87,5)	86,77(84,62-92)	86,61(84-88)	83,7(76-91,3)	83,77(79,17-95,45)
	UNMOFF	500						UNMOFF	1000
	10 x 5 FOLD	10 x 10 FOLD	10 x 5 FOLD	10 x 10 FOLD	10 x 5 FOLD	10 x 10 FOLD		10 x 5 FOLD	10 x 10 FOLD	10 x 5 FOLD	10 x 10 FOLD	10 x 5 FOLD	10 x 10 FOLD
	FF	FF	SVM	SVM	KNN	KNN		FF	FF	SVM	SVM	KNN	KNN
AUC	90,1(85,39-95,34)	93,94(91,77-97,26)	91,91(89,44-94,38)	91,07(88,89-92,87)	76,11(70,37-79,63)	75,19(72,22-79,63)	AUC	89,81(84,64-95,2)	90,64(82,58-96,16)	90,53(88,34-92,87)	90,66(87,93-92,46)	73,15(70,37-75,93)	73,52(70,37-79,63)
ACC	81,48(75,93-85,19)	85,93(79,63-88,89)	82,78(79,63-87,04)	83,7(81,48-85,19)	76,11(70,37-79,63)	75,19(72,22-79,63)	ACC	83,52(77,78-90,74)	84,63(75,93-90,74)	82,96(77,78-87,04)	83,89(79,63-87,04)	73,15(70,37-75,93)	73,52(70,37-79,63)
SENS	82,22(70,37-88,89)	84,07(77,78-88,89)	84,81(81,48-88,89)	85,19(81,48-88,89)	82,22(77,78-85,19)	82,22(77,78-85,19)	SENS	80(70,37-88,89)	83,33(74,07-92,59)	86,67(81,48-92,59)	88,15(81,48-92,59)	74,81(70,37-77,78)	75,19(70,37-77,78)
SPEC	80,74(74,07-88,89)	87,78(81,48-92,59)	80,74(74,07-85,19)	82,22(77,78-85,19)	70(62,96-74,07)	68,15(59,26-74,07)	SPEC	87,04(81,48-96,3)	85,93(77,78-92,59)	79,26(74,07-85,19)	79,63(70,37-85,19)	71,48(66,67-77,78)	71,85(66,67-81,48)
PPV	81,23(77,42-87,5)	87,32(80,77-92)	81,59(76,67-85,71)	82,79(79,31-85,19)	73,36(67,74-76,67)	72,16(67,65-76,67)	PPV	86,32(80-95,45)	85,73(76,92-92,31)	80,76(75,86-85,19)	81,34(75,76-85,71)	72,52(68,97-76,92)	72,83(70-80,77)
NPV	82,32(73,33-86,96)	84,71(78,57-88,89)	84,18(80,77-88,46)	84,75(81,48-88)	79,82(73,91-83,33)	79,36(75-83,33)	NPV	81,51(74,19-89,29)	84,03(75-92)	85,68(80-91,67)	87,16(80,77-91,67)	73,96(71,43-76)	74,35(70,37-78,57)
	UNMOFF	2500						UNMOFF	5000
	10 x 5 FOLD	10 x 10 FOLD	10 x 5 FOLD	10 x 10 FOLD	10 x 5 FOLD	10 x 10 FOLD		10 x 5 FOLD	10 x 10 FOLD	10 x 5 FOLD	10 x 10 FOLD	10 x 5 FOLD	10 x 10 FOLD
	FF	FF	SVM	SVM	KNN	KNN		FF	FF	SVM	SVM	KNN	KNN
AUC	89,22(84,09-92,73)	89,12(82,92-93,42)	93,57(92,18-95,47)	93,72(91,5-95,47)	74,26(72,22-79,63)	75,19(72,22-79,63)	AUC	88,07(79,7-93,96)	90,21(86,28-96,16)	91,8(90,67-94,38)	91,51(89,44-93,69)	70,74(66,67-75,93)	71,3(68,52-75,93)
ACC	82,96(81,48-87,04)	83,7(77,78-88,89)	87,22(87,04-88,89)	88,33(87,04-88,89)	74,26(72,22-79,63)	75,19(72,22-79,63)	ACC	81,3(74,07-87,04)	83,52(77,78-88,89)	85,93(81,48-88,89)	86,11(81,48-88,89)	70,74(66,67-75,93)	71,3(68,52-75,93)
SENS	77,78(70,37-85,19)	82,22(74,07-88,89)	89,63(85,19-92,59)	90,74(85,19-92,59)	76,67(74,07-81,48)	76,67(74,07-81,48)	SENS	76,3(66,67-85,19)	81,85(77,78-85,19)	87,78(81,48-92,59)	88,52(81,48-92,59)	67,04(62,96-74,07)	65,93(62,96-70,37)
SPEC	88,15(81,48-92,59)	85,19(74,07-88,89)	84,81(81,48-88,89)	85,93(85,19-88,89)	71,85(66,67-81,48)	73,7(70,37-81,48)	SPEC	86,3(81,48-88,89)	85,19(74,07-92,59)	84,07(81,48-88,89)	83,7(81,48-85,19)	74,44(70,37-81,48)	76,67(74,07-81,48)
PPV	86,98(81,48-90,91)	84,95(75,86-88,89)	85,56(83,33-88,46)	86,6(85,71-88,89)	73,22(70,97-80,77)	74,51(71,43-80,77)	PPV	84,72(78,26-88,46)	84,84(75,86-92)	84,67(81,48-88,89)	84,44(81,48-86,21)	72,39(68-79,17)	73,86(70,83-79,17)
NPV	80,07(75,76-85,71)	82,79(76,67-88,89)	89,18(85,71-92)	90,35(85,71-92)	75,52(73,08-80)	75,97(73,08-80)	NPV	78,76(70,97-85,71)	82,44(79,31-86,21)	87,38(81,48-91,67)	87,99(81,48-92)	69,35(65,52-75)	69,27(66,67-73,33)
	TURKUCLOSED	100						TURKUCLOSED	250
	10 x 5 FOLD	10 x 10 FOLD	10 x 5 FOLD	10 x 10 FOLD	10 x 5 FOLD	10 x 10 FOLD		10 x 5 FOLD	10 x 10 FOLD	10 x 5 FOLD	10 x 10 FOLD	10 x 5 FOLD	10 x 10 FOLD
	FF	FF	SVM	SVM	KNN	KNN		FF	FF	SVM	SVM	KNN	KNN
AUC	81,09(70,79-87,89)	81,37(72,89-91,05)	86,39(80-92,63)	88,21(85,26-92,11)	60,99(56,45-69,34)	61(56,71-64,47)	AUC	76,25(64,47-86,84)	82,32(72,63-90,26)	87,37(81,84-94,21)	89,66(85-93,95)	63,46(56,58-69,47)	64,25(61,97-67,11)
ACC	72,56(56,41-79,49)	73,85(64,1-84,62)	77,69(64,1-84,62)	79,49(74,36-84,62)	60,77(56,41-69,23)	60,77(56,41-64,1)	ACC	70,77(61,54-82,05)	76,15(64,1-82,05)	77,18(71,79-84,62)	80,26(66,67-84,62)	63,08(56,41-69,23)	63,85(61,54-66,67)
SENS	66(55-80)	65(55-80)	75(50-85)	76,5(70-85)	52,5(45-65)	52(45-60)	SENS	63(50-75)	66,5(55-70)	69,5(50-85)	77,5(70-80)	48,5(35-60)	48,5(40-55)
SPEC	79,47(52,63-94,74)	83,16(63,16-94,74)	80,53(73,68-89,47)	82,63(73,68-84,21)	69,47(57,89-84,21)	70(63,16-78,95)	SPEC	78,95(68,42-89,47)	86,32(73,68-94,74)	85,26(73,68-94,74)	83,16(63,16-89,47)	78,42(63,16-94,74)	80(73,68-89,47)
PPV	78,17(57,14-92,86)	80,62(65-93,75)	80,07(71,43-88,89)	82,3(75-85)	64,8(57,89-75)	64,65(60-71,43)	PPV	75,94(64,71-88,24)	83,98(68,75-93,33)	83,64(73,68-93,75)	83,16(66,67-88,89)	71,34(58,82-87,5)	72,1(68,75-80)
NPV	68,88(55,56-78,95)	69,36(62,5-80,95)	75,99(60-84,21)	77,07(72,73-84,21)	58,2(54,17-66,67)	58,16(54,17-61,9)	NPV	67,09(58,33-77,27)	71,02(60,87-75)	73,03(64,29-84,21)	77,69(66,67-80,95)	59,15(54,55-65,22)	59,66(57,69-62,5)
	TURKUCLOSED	500						TURKUCLOSED	1000
	10 x 5 FOLD	10 x 10 FOLD	10 x 5 FOLD	10 x 10 FOLD	10 x 5 FOLD	10 x 10 FOLD		10 x 5 FOLD	10 x 10 FOLD	10 x 5 FOLD	10 x 10 FOLD	10 x 5 FOLD	10 x 10 FOLD
	FF	FF	SVM	SVM	KNN	KNN		FF	FF	SVM	SVM	KNN	KNN
AUC	73,55(64,74-80,79)	75,36(67,76-84,21)	80,47(73,95-85,79)	84,42(79,74-87,89)	55,97(48,95-61,97)	55,47(49,08-59,21)	AUC	76,26(67,63-84,47)	75,25(62,63-82,63)	80,84(72,63-88,42)	84(77,37-88,95)	57,5(51,58-61,97)	56,25(51,71-59,34)
ACC	65,9(56,41-74,36)	66,92(61,54-74,36)	70,51(64,1-74,36)	73,33(66,67-82,05)	55,64(48,72-61,54)	55,13(48,72-58,97)	ACC	71,28(61,54-79,49)	67,18(56,41-76,92)	74,62(61,54-82,05)	77,18(66,67-84,62)	57,18(51,28-61,54)	55,9(51,28-58,97)
SENS	64,5(55-75)	64(55-75)	70(50-75)	72,5(65-80)	43(40-50)	42(35-50)	SENS	67,5(55-75)	64(45-75)	71,5(60-80)	73(60-85)	45(35-55)	42,5(35-50)
SPEC	67,37(47,37-84,21)	70(57,89-84,21)	71,05(57,89-89,47)	74,21(63,16-84,21)	68,95(57,89-78,95)	68,95(63,16-73,68)	SPEC	75,26(57,89-89,47)	70,53(52,63-84,21)	77,89(63,16-89,47)	81,58(68,42-89,47)	70(63,16-78,95)	70(68,42-73,68)
PPV	68,34(57,14-80)	69,66(61,9-78,57)	72,5(63,64-83,33)	74,95(66,67-84,21)	59,65(50-69,23)	58,77(50-62,5)	PPV	74,83(61,9-87,5)	69,79(59,09-82,35)	77,55(63,16-88,24)	80,86(70-88,89)	61,29(53,33-69,23)	59,8(53,85-64,29)
NPV	64,27(55,56-71,43)	64,94(59,09-71,43)	69,52(62,96-73,68)	71,95(66,67-80)	53,39(47,83-58,33)	53,06(48-56,52)	NPV	68,67(60,87-75)	65,2(54,17-72,73)	72,35(60-78,95)	74,45(63,64-84,21)	54,77(50-59,09)	53,67(50-56,52)
	TURKUCLOSED	2500						TURKUCLOSED	5000
	10 x 5 FOLD	10 x 10 FOLD	10 x 5 FOLD	10 x 10 FOLD	10 x 5 FOLD	10 x 10 FOLD		10 x 5 FOLD	10 x 10 FOLD	10 x 5 FOLD	10 x 10 FOLD	10 x 5 FOLD	10 x 10 FOLD
	FF	FF	SVM	SVM	KNN	KNN		FF	FF	SVM	SVM	KNN	KNN
AUC	69,49(53,42-88,16)	77,09(69,08-86,05)	78,42(69,74-90,26)	82,16(76,58-86,32)	56,51(51,58-61,97)	55,5(54,21-56,84)	AUC	74,84(54,21-87,89)	74,16(64,74-85)	75,39(65,53-85)	80,08(74,74-85)	52,8(48,95-56,71)	50,72(48,95-51,58)
ACC	66,41(56,41-79,49)	72,56(66,67-82,05)	75,13(61,54-84,62)	78,97(71,79-82,05)	56,15(51,28-61,54)	55,13(53,85-56,41)	ACC	68,72(53,85-79,49)	72,82(64,1-84,62)	71,54(56,41-82,05)	75,64(64,1-82,05)	52,56(48,72-56,41)	50,51(48,72-51,28)
SENS	59(30-90)	69,5(55-80)	73(60-80)	78,5(75-85)	42,5(35-50)	41(40-45)	SENS	68(50-85)	67(45-85)	69(55-80)	71,5(65-80)	43,5(35-50)	42,5(40-45)
SPEC	74,21(57,89-94,74)	75,79(57,89-89,47)	77,37(57,89-89,47)	79,47(68,42-84,21)	70,53(63,16-78,95)	70(68,42-73,68)	SPEC	69,47(36,84-89,47)	78,95(68,42-94,74)	74,21(47,37-89,47)	80(63,16-84,21)	62,11(57,89-68,42)	58,95(57,89-63,16)
PPV	71,55(60-92,31)	75,87(65,22-84,62)	77,71(61,9-88,89)	80,2(71,43-84,21)	60,29(53,33-69,23)	59,03(57,14-61,54)	PPV	71,35(55,56-84,62)	77,59(68,75-90)	74,73(56,52-88,24)	79,19(65-84,21)	54,69(50-60)	52,14(50-53,33)
NPV	64,09(53,33-86,67)	70,33(65-80)	73,13(61,11-80,95)	77,86(72,22-83,33)	53,84(50-58,33)	52,99(52-54,17)	NPV	67,54(52,38-82,35)	69,99(60,87-84,21)	69,22(56,25-78,95)	72,72(63,16-80)	51,11(47,83-54,55)	49,35(47,83-50)
	TURKUOPEN	100						TURKUOPEN	250
	10 x 5 FOLD	10 x 10 FOLD	10 x 5 FOLD	10 x 10 FOLD	10 x 5 FOLD	10 x 10 FOLD		10 x 5 FOLD	10 x 10 FOLD	10 x 5 FOLD	10 x 10 FOLD	10 x 5 FOLD	10 x 10 FOLD
	FF	FF	SVM	SVM	KNN	KNN		FF	FF	SVM	SVM	KNN	KNN
AUC	67,41(61,25-75,5)	68,03(60,5-78,5)	55,73(49,75-59,25)	59,2(51,5-65,25)	52(47,5-57,5)	51,5(47,5-57,5)	AUC	71,28(57,75-78)	76,78(69,25-87,13)	63,45(60,75-68,75)	65,2(62,5-68)	50,5(42,5-55)	50,5(45-55)
ACC	63,5(57,5-72,5)	63,75(57,5-70)	53,25(50-57,5)	57,5(47,5-62,5)	52(47,5-57,5)	51,5(47,5-57,5)	ACC	69,5(57,5-80)	74,5(67,5-85)	61,25(55-67,5)	62,25(52,5-67,5)	50,5(42,5-55)	50,5(45-55)
SENS	62(45-75)	62,5(55-70)	59(50-70)	62,5(50-70)	66(60-70)	66(65-70)	SENS	68,5(45-85)	75(60-90)	67,5(55-80)	69(65-75)	70,5(60-75)	72(65-80)
SPEC	65(45-80)	65(55-70)	47,5(40-55)	52,5(45-60)	38(30-45)	37(30-45)	SPEC	70,5(55-85)	74(70-80)	55(45-70)	55,5(40-65)	30,5(25-40)	29(25-35)
PPV	64,48(56-76,47)	64,09(57,89-70)	52,95(50-56)	56,78(47,62-60,87)	51,6(48-56)	51,2(48,15-56)	PPV	70,04(57,14-78,95)	74,08(68,42-81,82)	60,19(54,17-68,42)	60,97(52-66,67)	50,37(44,44-53,85)	50,35(46,43-53,33)
NPV	63,12(57,89-73,68)	63,55(57,14-70)	53,71(50-60)	58,46(47,37-64,71)	52,67(46,67-60)	52(46,15-60)	NPV	69,9(57,89-83,33)	75,47(65,22-88,89)	63,01(56,25-73,33)	63,98(53,33-68,75)	50,8(38,46-58,33)	50,97(41,67-60)
	TURKUOPEN	500						TURKUOPEN	1000
	10 x 5 FOLD	10 x 10 FOLD	10 x 5 FOLD	10 x 10 FOLD	10 x 5 FOLD	10 x 10 FOLD		10 x 5 FOLD	10 x 10 FOLD	10 x 5 FOLD	10 x 10 FOLD	10 x 5 FOLD	10 x 10 FOLD
	FF	FF	SVM	SVM	KNN	KNN		FF	FF	SVM	SVM	KNN	KNN
AUC	74,51(59,88-86,13)	81,14(76,25-85,75)	68,25(56,75-75,75)	68,05(64,25-73)	54,5(47,5-60)	56,75(50-62,5)	AUC	78,51(69,75-85,75)	82,61(70,25-90,63)	67,18(54,5-74)	67,85(64,75-71,25)	57(50-62,5)	57,5(55-65)
ACC	72(62,5-77,5)	74,75(70-82,5)	64,75(55-70)	65,5(57,5-70)	54,5(47,5-60)	56,75(50-62,5)	ACC	74,75(65-85)	77,75(60-87,5)	65,5(57,5-75)	63,25(60-67,5)	57(50-62,5)	57,5(55-65)
SENS	78(60-90)	76,5(70-80)	80,5(75-90)	81(75-85)	72(65-80)	75(65-80)	SENS	78,5(65-95)	79,5(60-95)	79(70-85)	77(70-80)	77,5(70-85)	79(75-90)
SPEC	66(45-75)	73(65-85)	49(35-55)	50(40-60)	37(30-45)	38,5(30-45)	SPEC	71(60-85)	76(60-90)	52(40-65)	49,5(40-55)	36,5(30-40)	36(30-45)
PPV	69,85(59,26-73,91)	74,08(68,18-84,21)	61,29(53,57-65,38)	61,94(55,56-66,67)	53,37(48,15-57,69)	54,95(50-59,26)	PPV	73,22(63,64-82,35)	77(60-88,24)	62,35(55,56-70,83)	60,49(57,14-64)	54,97(50-58,62)	55,24(53,33-60)
NPV	75,65(65,22-85,71)	75,68(70-80,95)	71,66(58,33-83,33)	72,4(61,54-78,57)	56,91(46,15-64,29)	60,69(50-69,23)	NPV	77,81(66,67-92,86)	79,31(60-94,12)	71,03(61,54-81,25)	68,26(62,5-73,33)	61,93(50-72,73)	63,35(58,33-80)
	TURKUOPEN	2500						TURKUOPEN	5000
	10 x 5 FOLD	10 x 10 FOLD	10 x 5 FOLD	10 x 10 FOLD	10 x 5 FOLD	10 x 10 FOLD		10 x 5 FOLD	10 x 10 FOLD	10 x 5 FOLD	10 x 10 FOLD	10 x 5 FOLD	10 x 10 FOLD
	FF	FF	SVM	SVM	KNN	KNN		FF	FF	SVM	SVM	KNN	KNN
AUC	74,69(66,75-85)	75,36(59,63-83,5)	61,58(50-68)	62,25(58,75-67,25)	58,75(50-65)	60,75(57,5-65)	AUC	73,84(58,63-82,38)	71,18(63,25-82,25)	59,65(48,75-65,25)	60,58(56,75-67)	53,25(45-60)	54(50-60)
ACC	72,25(62,5-82,5)	71,75(62,5-82,5)	59(47,5-70)	60(52,5-65)	58,75(50-65)	60,75(57,5-65)	ACC	70,5(60-80)	69,75(60-77,5)	60,75(52,5-65)	60(55-65)	53,25(45-60)	54(50-60)
SENS	75(55-85)	73,5(65-90)	76(60-90)	79(65-85)	78(70-85)	80(75-85)	SENS	70(55-90)	69,5(55-85)	75(60-85)	77,5(70-85)	70,5(60-80)	70,5(65-75)
SPEC	69,5(55-85)	70(55-80)	42(35-55)	41(35-45)	39,5(30-45)	41,5(35-45)	SPEC	71(60-80)	70(60-80)	46,5(30-55)	42,5(35-50)	36(30-45)	37,5(30-45)
PPV	71,27(64,71-84,21)	71,16(60,87-80,95)	56,66(48-65,38)	57,16(52-60,71)	56,32(50-60,71)	57,78(55,17-60,71)	PPV	70,74(61,11-76,47)	69,82(61,11-75)	58,44(51,72-62,5)	57,41(53,57-61,54)	52,39(46,15-57,14)	53,02(50-57,69)
NPV	73,95(60,87-80,95)	72,79(63,16-87,5)	64,44(46,67-78,57)	66,7(53,33-75)	64,38(50-75)	67,45(61,54-75)	NPV	70,92(59,09-87,5)	70,49(59,09-82,35)	65,1(52,94-72,73)	65,56(58,33-75)	55,23(42,86-66,67)	55,95(50-64,29)

## Sheet: LOOCV
	AUC	ACC	SENS	SPEC	PPV	NPV
UNM_All	94.39	93.7	93.22	94.16	94.16	93.51
	(87,72-100)	(90,74-98,15)	(88-100)	(88,89-100)	(88,46-100)	(88,46-100)
UNM_Closed	94.11	89.26	92.22	86.23	87.26	91.68
	(89,71-96,98)	(83,33-92,59)	(88-96,15)	(74,07-96)	(78,13-96,3)	(88,89-96,67)
UNM_Open	94.55	87.04	86.23	87.76	86.88	87.23
	(90,67-98,32)	(77,78-92,59)	(72-96,3)	(81,25-95,83)	(72,73-96,43)	(78,79-96)
UNM_Off	91.07	83.33	87.99	78.53	80.45	87.29
	(83,68-95,45)	(72,22-88,89)	(74,07-96,3)	(70,37-90,63)	(71,43-88,89)	(73,08-95)
UI	85.21	82.5	88.9	75.35	79.42	85.82
	(78,06-96,11)	(75-92,86)	(78,57-100)	(57,14-94,44)	(66,67-93,75)	(71,43-100)
UT_Closed	83.21	76.92	73.97	80.65	80.57	73.07
	(72,86-91,3)	(66,67-84,62)	(64-85,71)	(70-93,75)	(66,67-94,12)	(52,63-90,48)
UT_Open	61.93	59.75	78.61	41.53	55.29	68.31
	(39,64-80,3)	(45-75)	(47,06-89,47)	(23,53-68,18)	(38,1-68,18)	(50-83,33)
